# Supplementary material for: Differentiation is accompanied by a progressive loss in transcriptional memory
Source: BMC Biol. 2024 Mar 12;22:58. doi: 10.1186/s12915-024-01846-9 (PMC10929117; doi:10.1186/s12915-024-01846-9)
Supplement: Supplementary file 2 — Additional file 2. [CD34+ cells RT-qPCR raw data]. [file 12915_2024_1846_MOESM2_ESM.csv]

Cell	Primer	Ct	Quality
D4_3.2	CD34	16.5558947333986	Pass
D4_3.2	CSF2RA	999	Fail
D4_3.2	FOG1	999	Fail
D4_3.2	NFE2	999	Fail
D4_3.2	BAK1	999	Fail
D4_3.2	ACTB	999	Fail
D4_3.2	FOXO3	999	Fail
D4_3.2	MYC	999	Fail
D4_3.2	USMG5	999	Fail
D4_3.2	RCSD1	999	Fail
D4_3.2	GLS	999	Fail
D4_3.2	MTOR	999	Fail
D4_3.2	CD38	16.2087178953458	Pass
D4_3.2	CSF3R	999	Fail
D4_3.2	GATA1	16.762821210963	Pass
D4_3.2	PU1/SPI1	999	Fail
D4_3.2	C22orf28	999	Fail
D4_3.2	ADAR	999	Fail
D4_3.2	FRZB	999	Fail
D4_3.2	POLR2A	999	Fail
D4_3.2	CycloA_PPIA	16.4482813566351	Pass
D4_3.2	ZNF665	999	Fail
D4_3.2	GOT1	999	Fail
D4_3.2	PDHA1	999	Fail
D4_3.2	CD133	14.49689241565	Pass
D4_3.2	CXCR2	999	Fail
D4_3.2	GATA2	22.0263255117898	Pass
D4_3.2	RARA	999	Fail
D4_3.2	CCDC49	999	Fail
D4_3.2	AXIN1	999	Fail
D4_3.2	GADD45A	999	Fail
D4_3.2	PPARD	999	Fail
D4_3.2	KLF4	999	Fail
D4_3.2	ACACA	999	Fail
D4_3.2	GPAT1	999	Fail
D4_3.2	PDK1	999	Fail
D4_3.2	KIT	999	Fail
D4_3.2	CXCR4	999	Fail
D4_3.2	GFI1	999	Fail
D4_3.2	RUNX1	999	Fail
D4_3.2	CYYR1	999	Fail
D4_3.2	BTRC	999	Fail
D4_3.2	GAPDH	11.2190451030261	Pass
D4_3.2	RAC1	999	Fail
D4_3.2	NANOG	999	Fail
D4_3.2	ACLY	999	Fail
D4_3.2	HK1	999	Fail
D4_3.2	PKM	999	Fail
D4_3.2	CASP2	999	Fail
D4_3.2	DARS2	999	Fail
D4_3.2	TAL1	999	Fail
D4_3.2	LYL1	999	Fail
D4_3.2	DNMT3A	999	Fail
D4_3.2	MPL	999	Fail
D4_3.2	SLC1A5	999	Fail
D4_3.2	IDH1	999	Fail
D4_3.2	ACSS1	999	Fail
D4_3.2	OCT4	999	Fail
D4_3.2	RARS	999	Fail
D4_3.2	HDAC9	999	Fail
D4_3.2	CTNNB1	999	Fail
D4_3.2	IGFBP7	999	Fail
D4_3.2	TET2	999	Fail
D4_3.2	MEIS	999	Fail
D4_3.2	EPOR	999	Fail
D4_3.2	FLT3	15.7232924529102	Pass
D4_3.2	SLC2A1	999	Fail
D4_3.2	LDHA	999	Fail
D4_3.2	BCAT1	999	Fail
D4_3.2	SOX17	999	Fail
D4_3.2	TBP	999	Fail
D4_3.2	LDLR	999	Fail
D4_3.2	DVL2	999	Fail
D4_3.2	RHOBTB3	999	Fail
D4_3.2	TET3	999	Fail
D4_3.2	MIF	999	Fail
D4_3.2	ERG	16.5279621312321	Pass
D4_3.2	CD71	14.5872778874018	Pass
D4_3.2	Spike 1	999	Fail
D4_3.2	LDHB	999	Fail
D4_3.2	FASN	999	Fail
D4_3.2	ICAM2	999	Fail
D4_3.2	TCF7	999	Fail
D4_3.2	MET	999	Fail
D4_3.2	FOXO1	999	Fail
D4_3.2	SNX11	999	Fail
D4_3.2	ATP13A3	999	Fail
D4_3.2	MLL/ KMT2A	999	Fail
D4_3.2	FLI1	999	Fail
D4_3.2	CD74	999	Fail
D4_3.2	Spike 4	999	Fail
D4_3.2	MDH2	999	Fail
D4_3.2	G6PD	999	Fail
D4_3.2	KIAA1383	999	Fail
D4_3.2	TOP2B	999	Fail
D4_3.2	MINPP1	999	Fail
D2_7.1	CD34	999	Fail
D2_7.1	CSF2RA	999	Fail
D2_7.1	FOG1	26.5101641290962	Pass
D2_7.1	NFE2	21.1331615239635	Pass
D2_7.1	BAK1	20.4590952929387	Pass
D2_7.1	ACTB	12.3783246353397	Pass
D2_7.1	FOXO3	24.3803019124213	Pass
D2_7.1	MYC	999	Fail
D2_7.1	USMG5	17.5802194339734	Pass
D2_7.1	RCSD1	999	Fail
D2_7.1	GLS	999	Fail
D2_7.1	MTOR	22.1349208886376	Pass
D2_7.1	CD38	999	Fail
D2_7.1	CSF3R	32.2664445388871	Pass
D2_7.1	GATA1	19.5487380448113	Pass
D2_7.1	PU1/SPI1	23.3591214164436	Pass
D2_7.1	C22orf28	20.29969098347	Pass
D2_7.1	ADAR	22.67449997757	Pass
D2_7.1	FRZB	999	Fail
D2_7.1	POLR2A	17.7708965180236	Pass
D2_7.1	CycloA_PPIA	22.4773689433378	Pass
D2_7.1	ZNF665	23.2886577801918	Pass
D2_7.1	GOT1	999	Fail
D2_7.1	PDHA1	999	Fail
D2_7.1	CD133	18.6616648895928	Pass
D2_7.1	CXCR2	999	Fail
D2_7.1	GATA2	999	Fail
D2_7.1	RARA	999	Fail
D2_7.1	CCDC49	18.9895390378194	Pass
D2_7.1	AXIN1	999	Fail
D2_7.1	GADD45A	22.8054782220917	Pass
D2_7.1	PPARD	38.2270225942051	Fail
D2_7.1	KLF4	999	Fail
D2_7.1	ACACA	20.1869461476422	Pass
D2_7.1	GPAT1	999	Fail
D2_7.1	PDK1	999	Fail
D2_7.1	KIT	22.7735914685823	Pass
D2_7.1	CXCR4	22.4362350062182	Pass
D2_7.1	GFI1	999	Fail
D2_7.1	RUNX1	23.2909108103499	Pass
D2_7.1	CYYR1	18.9482461026888	Pass
D2_7.1	BTRC	999	Fail
D2_7.1	GAPDH	13.8425402859136	Pass
D2_7.1	RAC1	16.5339984849884	Pass
D2_7.1	NANOG	999	Fail
D2_7.1	ACLY	19.3617333907779	Pass
D2_7.1	HK1	21.3006473034257	Pass
D2_7.1	PKM	14.8280389047698	Pass
D2_7.1	CASP2	20.3634069449863	Pass
D2_7.1	DARS2	999	Fail
D2_7.1	TAL1	24.6746675581446	Pass
D2_7.1	LYL1	26.7496920457526	Pass
D2_7.1	DNMT3A	20.060684289885	Pass
D2_7.1	MPL	999	Fail
D2_7.1	SLC1A5	20.665854671083	Pass
D2_7.1	IDH1	17.8149008241059	Pass
D2_7.1	ACSS1	999	Fail
D2_7.1	OCT4	999	Fail
D2_7.1	RARS	17.2880526645243	Pass
D2_7.1	HDAC9	999	Fail
D2_7.1	CTNNB1	17.6503077480988	Pass
D2_7.1	IGFBP7	17.5371502987502	Pass
D2_7.1	TET2	999	Fail
D2_7.1	MEIS	20.035068055605	Pass
D2_7.1	EPOR	999	Fail
D2_7.1	FLT3	999	Fail
D2_7.1	SLC2A1	23.8218478907185	Pass
D2_7.1	LDHA	19.2836664368288	Pass
D2_7.1	BCAT1	15.0855275745675	Pass
D2_7.1	SOX17	22.491482855138	Pass
D2_7.1	TBP	999	Fail
D2_7.1	LDLR	18.0386247392545	Pass
D2_7.1	DVL2	20.8695481566117	Pass
D2_7.1	RHOBTB3	17.5201357225797	Pass
D2_7.1	TET3	999	Fail
D2_7.1	MIF	33.1823188784905	Fail
D2_7.1	ERG	20.4354018743361	Pass
D2_7.1	CD71	16.5533966409003	Pass
D2_7.1	Spike 1	5.7035112629299	Pass
D2_7.1	LDHB	14.4728814492863	Pass
D2_7.1	FASN	27.4236924357234	Pass
D2_7.1	ICAM2	17.3877770651873	Pass
D2_7.1	TCF7	999	Fail
D2_7.1	MET	27.8104393541419	Pass
D2_7.1	FOXO1	17.6206909510162	Pass
D2_7.1	SNX11	999	Fail
D2_7.1	ATP13A3	16.1596503049918	Pass
D2_7.1	MLL/ KMT2A	21.2999315807635	Pass
D2_7.1	FLI1	21.2764929734816	Pass
D2_7.1	CD74	21.3231397267072	Pass
D2_7.1	Spike 4	9.03649084361068	Pass
D2_7.1	MDH2	21.5784462164471	Pass
D2_7.1	G6PD	21.5091745107342	Pass
D2_7.1	KIAA1383	19.0278121165944	Pass
D2_7.1	TOP2B	18.6069738915496	Pass
D2_7.1	MINPP1	17.5278162267524	Pass
D3_11.2	CD34	22.7696634427078	Fail
D3_11.2	CSF2RA	999	Fail
D3_11.2	FOG1	999	Fail
D3_11.2	NFE2	18.817048514487	Pass
D3_11.2	BAK1	19.7438987221887	Pass
D3_11.2	ACTB	10.7158677789295	Pass
D3_11.2	FOXO3	19.6910784867823	Pass
D3_11.2	MYC	19.53748629362	Pass
D3_11.2	USMG5	16.5139681441218	Pass
D3_11.2	RCSD1	17.1490718366443	Pass
D3_11.2	GLS	17.9641166280835	Pass
D3_11.2	MTOR	18.5057516144507	Pass
D3_11.2	CD38	22.3412815511513	Pass
D3_11.2	CSF3R	999	Fail
D3_11.2	GATA1	17.2361584654265	Pass
D3_11.2	PU1/SPI1	20.4560664616935	Pass
D3_11.2	C22orf28	18.3112223053629	Pass
D3_11.2	ADAR	19.4691446409526	Pass
D3_11.2	FRZB	999	Fail
D3_11.2	POLR2A	15.1363092032243	Pass
D3_11.2	CycloA_PPIA	21.3854001031094	Pass
D3_11.2	ZNF665	999	Fail
D3_11.2	GOT1	21.088636742495	Pass
D3_11.2	PDHA1	999	Fail
D3_11.2	CD133	18.8078644204518	Pass
D3_11.2	CXCR2	999	Fail
D3_11.2	GATA2	35.8058509997859	Fail
D3_11.2	RARA	999	Fail
D3_11.2	CCDC49	19.4474159570574	Pass
D3_11.2	AXIN1	20.6884691514771	Pass
D3_11.2	GADD45A	999	Fail
D3_11.2	PPARD	999	Fail
D3_11.2	KLF4	999	Fail
D3_11.2	ACACA	18.6804156174851	Pass
D3_11.2	GPAT1	23.0366612781142	Pass
D3_11.2	PDK1	999	Fail
D3_11.2	KIT	20.5811000967418	Pass
D3_11.2	CXCR4	999	Fail
D3_11.2	GFI1	999	Fail
D3_11.2	RUNX1	21.5923098869554	Pass
D3_11.2	CYYR1	19.1894847211236	Pass
D3_11.2	BTRC	18.7190036803878	Pass
D3_11.2	GAPDH	12.4752387872794	Pass
D3_11.2	RAC1	15.7883576176451	Pass
D3_11.2	NANOG	999	Fail
D3_11.2	ACLY	17.0703934054955	Pass
D3_11.2	HK1	20.8102241437628	Pass
D3_11.2	PKM	13.0545026959114	Pass
D3_11.2	CASP2	18.4420053798656	Pass
D3_11.2	DARS2	16.7918867473947	Pass
D3_11.2	TAL1	24.1740725612849	Pass
D3_11.2	LYL1	22.9823776767158	Pass
D3_11.2	DNMT3A	19.2807070243246	Pass
D3_11.2	MPL	999	Fail
D3_11.2	SLC1A5	999	Fail
D3_11.2	IDH1	15.8583723680269	Pass
D3_11.2	ACSS1	999	Fail
D3_11.2	OCT4	999	Fail
D3_11.2	RARS	16.7841407333576	Pass
D3_11.2	HDAC9	20.3457614839026	Pass
D3_11.2	CTNNB1	15.7230353980731	Pass
D3_11.2	IGFBP7	16.5052939329308	Pass
D3_11.2	TET2	21.8190570435503	Pass
D3_11.2	MEIS	20.6727883519187	Pass
D3_11.2	EPOR	999	Fail
D3_11.2	FLT3	22.2023601293395	Pass
D3_11.2	SLC2A1	23.024515449363	Pass
D3_11.2	LDHA	18.8592916479717	Pass
D3_11.2	BCAT1	14.6061820447687	Pass
D3_11.2	SOX17	999	Fail
D3_11.2	TBP	999	Fail
D3_11.2	LDLR	16.1795820957371	Pass
D3_11.2	DVL2	19.6521253577712	Pass
D3_11.2	RHOBTB3	16.4128626914467	Pass
D3_11.2	TET3	999	Fail
D3_11.2	MIF	27.8602050224386	Fail
D3_11.2	ERG	21.1998778369367	Pass
D3_11.2	CD71	15.9535767326921	Pass
D3_11.2	Spike 1	5.96158241970676	Pass
D3_11.2	LDHB	12.9344573411185	Pass
D3_11.2	FASN	26.7170334913929	Pass
D3_11.2	ICAM2	18.6540893150767	Pass
D3_11.2	TCF7	999	Fail
D3_11.2	MET	25.1808645413671	Pass
D3_11.2	FOXO1	18.81129299159	Pass
D3_11.2	SNX11	18.4608856549649	Pass
D3_11.2	ATP13A3	15.828668722922	Pass
D3_11.2	MLL/ KMT2A	21.2979964855895	Pass
D3_11.2	FLI1	21.5778220899116	Pass
D3_11.2	CD74	20.0228810901792	Pass
D3_11.2	Spike 4	9.06892550603642	Pass
D3_11.2	MDH2	22.9982028295822	Pass
D3_11.2	G6PD	21.3467044068933	Pass
D3_11.2	KIAA1383	21.5342800287559	Pass
D3_11.2	TOP2B	16.9733594503651	Pass
D3_11.2	MINPP1	15.1838970807363	Pass
D2_3.1	CD34	999	Fail
D2_3.1	CSF2RA	999	Fail
D2_3.1	FOG1	999	Fail
D2_3.1	NFE2	22.093203273909	Pass
D2_3.1	BAK1	21.6924965424568	Pass
D2_3.1	ACTB	11.9155882116912	Pass
D2_3.1	FOXO3	20.817034253342	Pass
D2_3.1	MYC	17.7495200881264	Pass
D2_3.1	USMG5	18.2844552110286	Pass
D2_3.1	RCSD1	18.5627584898354	Pass
D2_3.1	GLS	21.4260540738809	Pass
D2_3.1	MTOR	999	Fail
D2_3.1	CD38	999	Fail
D2_3.1	CSF3R	29.6784549911145	Pass
D2_3.1	GATA1	999	Fail
D2_3.1	PU1/SPI1	22.7509050705359	Pass
D2_3.1	C22orf28	19.5981927717507	Pass
D2_3.1	ADAR	21.8184721795518	Pass
D2_3.1	FRZB	999	Fail
D2_3.1	POLR2A	16.9300398258561	Pass
D2_3.1	CycloA_PPIA	23.4618754855773	Pass
D2_3.1	ZNF665	999	Fail
D2_3.1	GOT1	23.5675647641879	Pass
D2_3.1	PDHA1	20.4852272435089	Pass
D2_3.1	CD133	20.9397744952623	Pass
D2_3.1	CXCR2	999	Fail
D2_3.1	GATA2	999	Fail
D2_3.1	RARA	999	Fail
D2_3.1	CCDC49	19.9024218384412	Pass
D2_3.1	AXIN1	19.8264983369889	Pass
D2_3.1	GADD45A	999	Fail
D2_3.1	PPARD	30.6191018743441	Pass
D2_3.1	KLF4	999	Fail
D2_3.1	ACACA	21.3699392947989	Pass
D2_3.1	GPAT1	999	Fail
D2_3.1	PDK1	21.2988944533463	Pass
D2_3.1	KIT	999	Fail
D2_3.1	CXCR4	999	Fail
D2_3.1	GFI1	999	Fail
D2_3.1	RUNX1	25.6509505230365	Pass
D2_3.1	CYYR1	20.2652328487756	Pass
D2_3.1	BTRC	20.3551153590191	Pass
D2_3.1	GAPDH	11.9374131393806	Pass
D2_3.1	RAC1	16.1583888930856	Pass
D2_3.1	NANOG	999	Fail
D2_3.1	ACLY	17.747171635269	Pass
D2_3.1	HK1	999	Fail
D2_3.1	PKM	15.1291320779919	Pass
D2_3.1	CASP2	19.0252887205137	Pass
D2_3.1	DARS2	18.285136548504	Pass
D2_3.1	TAL1	999	Fail
D2_3.1	LYL1	25.3730327492398	Pass
D2_3.1	DNMT3A	20.207061455349	Pass
D2_3.1	MPL	999	Fail
D2_3.1	SLC1A5	21.5997169622861	Pass
D2_3.1	IDH1	17.4994433762505	Pass
D2_3.1	ACSS1	999	Fail
D2_3.1	OCT4	999	Fail
D2_3.1	RARS	16.7877413710981	Pass
D2_3.1	HDAC9	20.1776403858421	Pass
D2_3.1	CTNNB1	18.0759488110395	Pass
D2_3.1	IGFBP7	16.9647434736734	Pass
D2_3.1	TET2	999	Fail
D2_3.1	MEIS	22.8019438350168	Pass
D2_3.1	EPOR	999	Fail
D2_3.1	FLT3	24.5943717830156	Pass
D2_3.1	SLC2A1	24.0214000658051	Pass
D2_3.1	LDHA	19.8557363902393	Pass
D2_3.1	BCAT1	15.1623689304481	Pass
D2_3.1	SOX17	23.8013903139325	Pass
D2_3.1	TBP	999	Fail
D2_3.1	LDLR	17.379237337899	Pass
D2_3.1	DVL2	20.4869541621646	Pass
D2_3.1	RHOBTB3	17.5729759294809	Pass
D2_3.1	TET3	999	Fail
D2_3.1	MIF	32.238659382013	Fail
D2_3.1	ERG	21.3010425804798	Pass
D2_3.1	CD71	18.4683711984146	Pass
D2_3.1	Spike 1	6.74422377148201	Pass
D2_3.1	LDHB	14.2098431076909	Pass
D2_3.1	FASN	27.7121644513612	Pass
D2_3.1	ICAM2	18.7314427469055	Pass
D2_3.1	TCF7	999	Fail
D2_3.1	MET	999	Fail
D2_3.1	FOXO1	20.8214782816747	Pass
D2_3.1	SNX11	999	Fail
D2_3.1	ATP13A3	15.5969589096366	Pass
D2_3.1	MLL/ KMT2A	23.2453302405151	Pass
D2_3.1	FLI1	999	Fail
D2_3.1	CD74	22.033300919107	Pass
D2_3.1	Spike 4	10.0751214090122	Pass
D2_3.1	MDH2	21.074379707478	Pass
D2_3.1	G6PD	21.6957489235968	Pass
D2_3.1	KIAA1383	20.8332333259109	Pass
D2_3.1	TOP2B	18.8902311805512	Pass
D2_3.1	MINPP1	19.3855165409888	Pass
D3_7.2	CD34	20.9911879344496	Pass
D3_7.2	CSF2RA	999	Fail
D3_7.2	FOG1	25.3383983293359	Pass
D3_7.2	NFE2	20.0576418752529	Pass
D3_7.2	BAK1	999	Fail
D3_7.2	ACTB	11.0766549494584	Pass
D3_7.2	FOXO3	19.6169746739577	Pass
D3_7.2	MYC	17.1434065500781	Pass
D3_7.2	USMG5	16.084198891325	Pass
D3_7.2	RCSD1	20.5330649613723	Pass
D3_7.2	GLS	18.4235049964208	Pass
D3_7.2	MTOR	23.2954491561452	Pass
D3_7.2	CD38	999	Fail
D3_7.2	CSF3R	999	Fail
D3_7.2	GATA1	16.3024620433767	Pass
D3_7.2	PU1/SPI1	23.7067350109923	Pass
D3_7.2	C22orf28	18.0801426167973	Pass
D3_7.2	ADAR	20.2486742954516	Pass
D3_7.2	FRZB	999	Fail
D3_7.2	POLR2A	15.8679971965768	Pass
D3_7.2	CycloA_PPIA	21.3820779022131	Pass
D3_7.2	ZNF665	18.2601383192585	Pass
D3_7.2	GOT1	21.6646662311095	Pass
D3_7.2	PDHA1	22.7062002766058	Pass
D3_7.2	CD133	999	Fail
D3_7.2	CXCR2	22.7946473030475	Pass
D3_7.2	GATA2	999	Fail
D3_7.2	RARA	999	Fail
D3_7.2	CCDC49	17.9772348277634	Pass
D3_7.2	AXIN1	20.6871294953832	Pass
D3_7.2	GADD45A	999	Fail
D3_7.2	PPARD	30.2239459237861	Pass
D3_7.2	KLF4	23.0802654044335	Pass
D3_7.2	ACACA	17.4821601887604	Pass
D3_7.2	GPAT1	20.6199341221369	Pass
D3_7.2	PDK1	22.4005221056855	Pass
D3_7.2	KIT	18.1535074333171	Pass
D3_7.2	CXCR4	999	Fail
D3_7.2	GFI1	999	Fail
D3_7.2	RUNX1	22.2358311406941	Pass
D3_7.2	CYYR1	19.5843070746455	Pass
D3_7.2	BTRC	999	Fail
D3_7.2	GAPDH	11.7491334028102	Pass
D3_7.2	RAC1	15.3067913412082	Pass
D3_7.2	NANOG	999	Fail
D3_7.2	ACLY	16.0777734384352	Pass
D3_7.2	HK1	20.450039671502	Pass
D3_7.2	PKM	14.1199559812696	Pass
D3_7.2	CASP2	19.9512543651046	Pass
D3_7.2	DARS2	17.3029101724037	Pass
D3_7.2	TAL1	23.2739619857747	Pass
D3_7.2	LYL1	23.0179026837237	Pass
D3_7.2	DNMT3A	20.9660377835354	Pass
D3_7.2	MPL	999	Fail
D3_7.2	SLC1A5	999	Fail
D3_7.2	IDH1	16.9608637975749	Pass
D3_7.2	ACSS1	999	Fail
D3_7.2	OCT4	999	Fail
D3_7.2	RARS	15.6653891466515	Pass
D3_7.2	HDAC9	999	Fail
D3_7.2	CTNNB1	17.5089560392513	Pass
D3_7.2	IGFBP7	16.707051042887	Pass
D3_7.2	TET2	21.1528920911271	Pass
D3_7.2	MEIS	20.2456200353982	Pass
D3_7.2	EPOR	999	Fail
D3_7.2	FLT3	999	Fail
D3_7.2	SLC2A1	22.0414485733541	Pass
D3_7.2	LDHA	18.5747406368657	Pass
D3_7.2	BCAT1	15.265980632125	Pass
D3_7.2	SOX17	999	Fail
D3_7.2	TBP	999	Fail
D3_7.2	LDLR	17.4658995408724	Pass
D3_7.2	DVL2	19.2476857122367	Pass
D3_7.2	RHOBTB3	17.4783554994511	Pass
D3_7.2	TET3	22.4687166740306	Pass
D3_7.2	MIF	29.7118748193563	Pass
D3_7.2	ERG	999	Fail
D3_7.2	CD71	14.6814333872426	Pass
D3_7.2	Spike 1	6.07088074776546	Pass
D3_7.2	LDHB	12.6739676899919	Pass
D3_7.2	FASN	23.7933141971414	Pass
D3_7.2	ICAM2	18.0337162193232	Pass
D3_7.2	TCF7	999	Fail
D3_7.2	MET	22.5341427855124	Pass
D3_7.2	FOXO1	18.8577403326929	Pass
D3_7.2	SNX11	19.6578704996897	Pass
D3_7.2	ATP13A3	15.0638470372214	Pass
D3_7.2	MLL/ KMT2A	999	Fail
D3_7.2	FLI1	999	Fail
D3_7.2	CD74	21.2282497751957	Pass
D3_7.2	Spike 4	9.20582180530469	Pass
D3_7.2	MDH2	21.2648674411835	Pass
D3_7.2	G6PD	22.6820032732272	Pass
D3_7.2	KIAA1383	20.5181023640611	Pass
D3_7.2	TOP2B	17.219162734041	Pass
D3_7.2	MINPP1	14.2434707100531	Pass
D1_11.1	CD34	21.2347260050393	Pass
D1_11.1	CSF2RA	22.1054363431256	Pass
D1_11.1	FOG1	33.6878635434477	Pass
D1_11.1	NFE2	19.0327321830148	Pass
D1_11.1	BAK1	18.9743428175215	Pass
D1_11.1	ACTB	10.2430487138146	Pass
D1_11.1	FOXO3	19.2385369554115	Pass
D1_11.1	MYC	18.0488996572226	Pass
D1_11.1	USMG5	16.2477374385433	Pass
D1_11.1	RCSD1	21.6787145427337	Pass
D1_11.1	GLS	21.0875037369927	Pass
D1_11.1	MTOR	20.1502349401064	Pass
D1_11.1	CD38	999	Fail
D1_11.1	CSF3R	999	Fail
D1_11.1	GATA1	15.7379618409967	Pass
D1_11.1	PU1/SPI1	30.1267817518487	Pass
D1_11.1	C22orf28	18.8364052237295	Pass
D1_11.1	ADAR	20.2875723990998	Pass
D1_11.1	FRZB	999	Fail
D1_11.1	POLR2A	14.9283321666965	Pass
D1_11.1	CycloA_PPIA	20.7100724365779	Pass
D1_11.1	ZNF665	23.6284471067507	Pass
D1_11.1	GOT1	20.6700211359754	Pass
D1_11.1	PDHA1	20.7581693314446	Pass
D1_11.1	CD133	20.6141093236015	Pass
D1_11.1	CXCR2	999	Fail
D1_11.1	GATA2	999	Fail
D1_11.1	RARA	999	Fail
D1_11.1	CCDC49	19.7105266914158	Pass
D1_11.1	AXIN1	18.9922094764306	Pass
D1_11.1	GADD45A	22.2745128331917	Pass
D1_11.1	PPARD	999	Fail
D1_11.1	KLF4	999	Fail
D1_11.1	ACACA	18.5017755806602	Pass
D1_11.1	GPAT1	22.8717827488184	Pass
D1_11.1	PDK1	21.0107026350921	Pass
D1_11.1	KIT	23.6142738191973	Pass
D1_11.1	CXCR4	999	Fail
D1_11.1	GFI1	999	Fail
D1_11.1	RUNX1	19.9765985551045	Pass
D1_11.1	CYYR1	18.1228556710667	Pass
D1_11.1	BTRC	18.5799843425044	Pass
D1_11.1	GAPDH	11.1859457293615	Pass
D1_11.1	RAC1	15.1388374336753	Pass
D1_11.1	NANOG	999	Fail
D1_11.1	ACLY	16.3236103276088	Pass
D1_11.1	HK1	21.6080801092817	Pass
D1_11.1	PKM	12.8508996961113	Pass
D1_11.1	CASP2	18.8848583615929	Pass
D1_11.1	DARS2	17.2415701672599	Pass
D1_11.1	TAL1	999	Fail
D1_11.1	LYL1	22.6332264647057	Pass
D1_11.1	DNMT3A	19.3008883344042	Pass
D1_11.1	MPL	999	Fail
D1_11.1	SLC1A5	18.6136141581831	Pass
D1_11.1	IDH1	15.4274668825925	Pass
D1_11.1	ACSS1	999	Fail
D1_11.1	OCT4	999	Fail
D1_11.1	RARS	16.4838629479025	Pass
D1_11.1	HDAC9	18.1016659468334	Pass
D1_11.1	CTNNB1	15.009603635351	Pass
D1_11.1	IGFBP7	16.619526058559	Pass
D1_11.1	TET2	20.79680663637	Pass
D1_11.1	MEIS	22.7951804119821	Pass
D1_11.1	EPOR	999	Fail
D1_11.1	FLT3	999	Fail
D1_11.1	SLC2A1	22.702942745022	Pass
D1_11.1	LDHA	18.5833708580414	Pass
D1_11.1	BCAT1	14.4798666480607	Pass
D1_11.1	SOX17	999	Fail
D1_11.1	TBP	999	Fail
D1_11.1	LDLR	20.570774013175	Pass
D1_11.1	DVL2	18.9202498284612	Pass
D1_11.1	RHOBTB3	16.090786835827	Pass
D1_11.1	TET3	999	Fail
D1_11.1	MIF	27.7858058088355	Pass
D1_11.1	ERG	999	Fail
D1_11.1	CD71	16.3398637449384	Pass
D1_11.1	Spike 1	5.84124137629681	Pass
D1_11.1	LDHB	12.8365020294535	Pass
D1_11.1	FASN	26.6726419219286	Pass
D1_11.1	ICAM2	17.8638915439648	Pass
D1_11.1	TCF7	999	Fail
D1_11.1	MET	26.113088795432	Pass
D1_11.1	FOXO1	999	Fail
D1_11.1	SNX11	18.3718051423099	Pass
D1_11.1	ATP13A3	14.3932782975621	Pass
D1_11.1	MLL/ KMT2A	22.9082970003907	Pass
D1_11.1	FLI1	22.6511974418591	Pass
D1_11.1	CD74	22.4370852782297	Pass
D1_11.1	Spike 4	9.82128751164108	Pass
D1_11.1	MDH2	19.3943344829409	Pass
D1_11.1	G6PD	21.9306341696603	Pass
D1_11.1	KIAA1383	21.2662646016102	Pass
D1_11.1	TOP2B	16.4176216883664	Pass
D1_11.1	MINPP1	15.0699321252678	Pass
D3_3.2	CD34	21.7414804301218	Pass
D3_3.2	CSF2RA	999	Fail
D3_3.2	FOG1	999	Fail
D3_3.2	NFE2	19.4227627236075	Pass
D3_3.2	BAK1	19.0443058783654	Pass
D3_3.2	ACTB	11.055192174989	Pass
D3_3.2	FOXO3	22.1335322322982	Pass
D3_3.2	MYC	23.6720119575995	Pass
D3_3.2	USMG5	17.4497361016157	Pass
D3_3.2	RCSD1	19.0691794624294	Pass
D3_3.2	GLS	999	Fail
D3_3.2	MTOR	20.2585640585216	Pass
D3_3.2	CD38	21.4902062084187	Pass
D3_3.2	CSF3R	999	Fail
D3_3.2	GATA1	17.4652587437379	Pass
D3_3.2	PU1/SPI1	25.6373301551923	Pass
D3_3.2	C22orf28	18.6827202515439	Pass
D3_3.2	ADAR	21.9283762655632	Pass
D3_3.2	FRZB	999	Fail
D3_3.2	POLR2A	15.5127999466289	Pass
D3_3.2	CycloA_PPIA	21.9121234319871	Pass
D3_3.2	ZNF665	999	Fail
D3_3.2	GOT1	21.7693005149885	Pass
D3_3.2	PDHA1	18.8752968894969	Pass
D3_3.2	CD133	21.202102983076	Pass
D3_3.2	CXCR2	20.9647431773589	Pass
D3_3.2	GATA2	999	Fail
D3_3.2	RARA	999	Fail
D3_3.2	CCDC49	20.2083286094525	Pass
D3_3.2	AXIN1	20.2694871503433	Pass
D3_3.2	GADD45A	999	Fail
D3_3.2	PPARD	36.5961728770755	Fail
D3_3.2	KLF4	999	Fail
D3_3.2	ACACA	19.2051992787782	Pass
D3_3.2	GPAT1	999	Fail
D3_3.2	PDK1	23.3804976464719	Pass
D3_3.2	KIT	19.6381290398391	Pass
D3_3.2	CXCR4	22.690890029772	Pass
D3_3.2	GFI1	999	Fail
D3_3.2	RUNX1	25.6223196959235	Pass
D3_3.2	CYYR1	999	Fail
D3_3.2	BTRC	17.2526871696085	Pass
D3_3.2	GAPDH	11.9614194768026	Pass
D3_3.2	RAC1	14.9451063628921	Pass
D3_3.2	NANOG	999	Fail
D3_3.2	ACLY	17.7446289196906	Pass
D3_3.2	HK1	21.6503445949478	Pass
D3_3.2	PKM	13.3941169998442	Pass
D3_3.2	CASP2	20.4030189133619	Pass
D3_3.2	DARS2	17.8593608824628	Pass
D3_3.2	TAL1	999	Fail
D3_3.2	LYL1	27.3369258843943	Pass
D3_3.2	DNMT3A	20.0134715713237	Pass
D3_3.2	MPL	999	Fail
D3_3.2	SLC1A5	999	Fail
D3_3.2	IDH1	17.0019395747406	Pass
D3_3.2	ACSS1	999	Fail
D3_3.2	OCT4	999	Fail
D3_3.2	RARS	16.6669174043589	Pass
D3_3.2	HDAC9	999	Fail
D3_3.2	CTNNB1	16.4339487692896	Pass
D3_3.2	IGFBP7	16.5574481508629	Pass
D3_3.2	TET2	999	Fail
D3_3.2	MEIS	19.929972792633	Pass
D3_3.2	EPOR	999	Fail
D3_3.2	FLT3	999	Fail
D3_3.2	SLC2A1	999	Fail
D3_3.2	LDHA	18.5065687195871	Pass
D3_3.2	BCAT1	14.8334497725703	Pass
D3_3.2	SOX17	999	Fail
D3_3.2	TBP	999	Fail
D3_3.2	LDLR	17.0199792939981	Pass
D3_3.2	DVL2	19.3204165373484	Pass
D3_3.2	RHOBTB3	16.236624016557	Pass
D3_3.2	TET3	999	Fail
D3_3.2	MIF	33.2085536048804	Pass
D3_3.2	ERG	999	Fail
D3_3.2	CD71	16.8914065888709	Pass
D3_3.2	Spike 1	6.17317958890762	Pass
D3_3.2	LDHB	13.0547429736747	Pass
D3_3.2	FASN	26.5644807518567	Pass
D3_3.2	ICAM2	19.2382188337945	Pass
D3_3.2	TCF7	999	Fail
D3_3.2	MET	22.9869727274028	Pass
D3_3.2	FOXO1	19.6071478449209	Pass
D3_3.2	SNX11	19.9752521105617	Pass
D3_3.2	ATP13A3	15.9389817358572	Pass
D3_3.2	MLL/ KMT2A	20.8665830736114	Pass
D3_3.2	FLI1	23.1574025020309	Pass
D3_3.2	CD74	21.1374036722993	Pass
D3_3.2	Spike 4	9.17084410078197	Pass
D3_3.2	MDH2	20.2981408254508	Pass
D3_3.2	G6PD	21.1242812567698	Pass
D3_3.2	KIAA1383	19.457941450301	Pass
D3_3.2	TOP2B	16.9020151295345	Pass
D3_3.2	MINPP1	14.8144951755669	Pass
D1_7.1	CD34	999	Fail
D1_7.1	CSF2RA	999	Fail
D1_7.1	FOG1	26.2980536909983	Pass
D1_7.1	NFE2	999	Fail
D1_7.1	BAK1	21.6074747040644	Pass
D1_7.1	ACTB	14.3146735206423	Pass
D1_7.1	FOXO3	22.2079660818002	Pass
D1_7.1	MYC	20.4825316109911	Pass
D1_7.1	USMG5	21.0108102195422	Pass
D1_7.1	RCSD1	21.5220258659781	Pass
D1_7.1	GLS	20.8558973405007	Pass
D1_7.1	MTOR	999	Fail
D1_7.1	CD38	999	Fail
D1_7.1	CSF3R	999	Fail
D1_7.1	GATA1	19.1953301731474	Pass
D1_7.1	PU1/SPI1	24.4608122666477	Pass
D1_7.1	C22orf28	23.4784064347407	Pass
D1_7.1	ADAR	23.7562258878911	Pass
D1_7.1	FRZB	999	Fail
D1_7.1	POLR2A	18.6798816426811	Pass
D1_7.1	CycloA_PPIA	25.9367256148516	Pass
D1_7.1	ZNF665	999	Fail
D1_7.1	GOT1	23.2291061493004	Pass
D1_7.1	PDHA1	999	Fail
D1_7.1	CD133	22.2879914582527	Pass
D1_7.1	CXCR2	999	Fail
D1_7.1	GATA2	999	Fail
D1_7.1	RARA	999	Fail
D1_7.1	CCDC49	21.1093544518281	Pass
D1_7.1	AXIN1	19.9462732301615	Pass
D1_7.1	GADD45A	999	Fail
D1_7.1	PPARD	37.2603840597817	Fail
D1_7.1	KLF4	999	Fail
D1_7.1	ACACA	21.0397372062741	Pass
D1_7.1	GPAT1	999	Fail
D1_7.1	PDK1	999	Fail
D1_7.1	KIT	999	Fail
D1_7.1	CXCR4	21.5967131212	Pass
D1_7.1	GFI1	999	Fail
D1_7.1	RUNX1	28.8183753168827	Pass
D1_7.1	CYYR1	999	Fail
D1_7.1	BTRC	999	Fail
D1_7.1	GAPDH	14.039084391251	Pass
D1_7.1	RAC1	17.9295403830817	Pass
D1_7.1	NANOG	999	Fail
D1_7.1	ACLY	19.7205523180847	Pass
D1_7.1	HK1	999	Fail
D1_7.1	PKM	16.9080215379653	Pass
D1_7.1	CASP2	23.0911705427354	Pass
D1_7.1	DARS2	20.9148861360905	Pass
D1_7.1	TAL1	999	Fail
D1_7.1	LYL1	999	Fail
D1_7.1	DNMT3A	999	Fail
D1_7.1	MPL	999	Fail
D1_7.1	SLC1A5	999	Fail
D1_7.1	IDH1	19.6172780722571	Pass
D1_7.1	ACSS1	999	Fail
D1_7.1	OCT4	999	Fail
D1_7.1	RARS	18.6785701042401	Pass
D1_7.1	HDAC9	999	Fail
D1_7.1	CTNNB1	17.8261950914457	Pass
D1_7.1	IGFBP7	21.1202588290097	Pass
D1_7.1	TET2	24.595418418154	Pass
D1_7.1	MEIS	21.5170859833356	Pass
D1_7.1	EPOR	999	Fail
D1_7.1	FLT3	999	Fail
D1_7.1	SLC2A1	999	Fail
D1_7.1	LDHA	999	Fail
D1_7.1	BCAT1	17.2992490446743	Pass
D1_7.1	SOX17	24.8302380919597	Pass
D1_7.1	TBP	999	Fail
D1_7.1	LDLR	17.112563296223	Pass
D1_7.1	DVL2	22.5175129334489	Pass
D1_7.1	RHOBTB3	20.7596560327154	Pass
D1_7.1	TET3	999	Fail
D1_7.1	MIF	38.2544255429467	Fail
D1_7.1	ERG	22.0279834284629	Pass
D1_7.1	CD71	18.9449429757621	Pass
D1_7.1	Spike 1	7.06331170242961	Pass
D1_7.1	LDHB	16.3875454530473	Pass
D1_7.1	FASN	34.8156456225281	Pass
D1_7.1	ICAM2	20.1526724754339	Pass
D1_7.1	TCF7	999	Fail
D1_7.1	MET	999	Fail
D1_7.1	FOXO1	22.2914849303443	Pass
D1_7.1	SNX11	20.3034763402079	Pass
D1_7.1	ATP13A3	18.6393285911565	Pass
D1_7.1	MLL/ KMT2A	999	Fail
D1_7.1	FLI1	23.0825904429825	Pass
D1_7.1	CD74	23.9951014514641	Pass
D1_7.1	Spike 4	10.826906734922	Pass
D1_7.1	MDH2	999	Fail
D1_7.1	G6PD	999	Fail
D1_7.1	KIAA1383	22.3440545911671	Pass
D1_7.1	TOP2B	19.9808816029934	Pass
D1_7.1	MINPP1	20.8107791893163	Pass
D2_18.2	CD34	20.969289055837	Pass
D2_18.2	CSF2RA	999	Fail
D2_18.2	FOG1	999	Fail
D2_18.2	NFE2	21.7862131330059	Pass
D2_18.2	BAK1	23.0613266918726	Pass
D2_18.2	ACTB	13.207797939216	Pass
D2_18.2	FOXO3	21.5288018021104	Pass
D2_18.2	MYC	19.0297577645363	Pass
D2_18.2	USMG5	18.7006059375386	Pass
D2_18.2	RCSD1	20.5914079011751	Pass
D2_18.2	GLS	999	Fail
D2_18.2	MTOR	21.3235945723412	Pass
D2_18.2	CD38	22.4002497478048	Pass
D2_18.2	CSF3R	31.278885130389	Pass
D2_18.2	GATA1	999	Fail
D2_18.2	PU1/SPI1	999	Fail
D2_18.2	C22orf28	20.2331774898842	Pass
D2_18.2	ADAR	21.3055678465255	Pass
D2_18.2	FRZB	999	Fail
D2_18.2	POLR2A	18.971452355328	Pass
D2_18.2	CycloA_PPIA	22.7508356204169	Pass
D2_18.2	ZNF665	21.2387854096205	Pass
D2_18.2	GOT1	20.7117170354414	Pass
D2_18.2	PDHA1	999	Fail
D2_18.2	CD133	19.6994602108911	Pass
D2_18.2	CXCR2	999	Fail
D2_18.2	GATA2	999	Fail
D2_18.2	RARA	999	Fail
D2_18.2	CCDC49	22.0834283954187	Pass
D2_18.2	AXIN1	20.3078096754937	Pass
D2_18.2	GADD45A	22.9261042045888	Pass
D2_18.2	PPARD	999	Fail
D2_18.2	KLF4	999	Fail
D2_18.2	ACACA	21.1275944889995	Pass
D2_18.2	GPAT1	999	Fail
D2_18.2	PDK1	999	Fail
D2_18.2	KIT	21.1106856432825	Pass
D2_18.2	CXCR4	999	Fail
D2_18.2	GFI1	999	Fail
D2_18.2	RUNX1	24.7331749402478	Pass
D2_18.2	CYYR1	21.6970094705448	Pass
D2_18.2	BTRC	20.4392649957756	Pass
D2_18.2	GAPDH	13.3056393484778	Pass
D2_18.2	RAC1	17.6370803867516	Pass
D2_18.2	NANOG	999	Fail
D2_18.2	ACLY	19.6882026643578	Pass
D2_18.2	HK1	22.4159697005639	Pass
D2_18.2	PKM	15.7732630951565	Pass
D2_18.2	CASP2	19.1947277310215	Pass
D2_18.2	DARS2	19.0883015548094	Pass
D2_18.2	TAL1	999	Fail
D2_18.2	LYL1	28.5328050471455	Pass
D2_18.2	DNMT3A	21.3516488242287	Pass
D2_18.2	MPL	999	Fail
D2_18.2	SLC1A5	20.4280791833575	Pass
D2_18.2	IDH1	19.6238093852451	Pass
D2_18.2	ACSS1	999	Fail
D2_18.2	OCT4	999	Fail
D2_18.2	RARS	18.2535762122302	Pass
D2_18.2	HDAC9	20.9664799019332	Pass
D2_18.2	CTNNB1	18.9939231452529	Pass
D2_18.2	IGFBP7	18.0123119629162	Pass
D2_18.2	TET2	24.1787747108767	Pass
D2_18.2	MEIS	999	Fail
D2_18.2	EPOR	999	Fail
D2_18.2	FLT3	999	Fail
D2_18.2	SLC2A1	25.7757837376303	Pass
D2_18.2	LDHA	21.42529234226	Pass
D2_18.2	BCAT1	16.9931057600989	Pass
D2_18.2	SOX17	999	Fail
D2_18.2	TBP	999	Fail
D2_18.2	LDLR	19.5251773443345	Pass
D2_18.2	DVL2	22.4433082842945	Pass
D2_18.2	RHOBTB3	21.4114684350269	Pass
D2_18.2	TET3	999	Fail
D2_18.2	MIF	34.4030328117382	Fail
D2_18.2	ERG	25.8774647199524	Pass
D2_18.2	CD71	19.5136884334173	Pass
D2_18.2	Spike 1	7.85102667519317	Pass
D2_18.2	LDHB	15.007131819138	Pass
D2_18.2	FASN	27.3106050608701	Pass
D2_18.2	ICAM2	20.3061664242062	Pass
D2_18.2	TCF7	35.2296277201193	Pass
D2_18.2	MET	27.2541995092318	Pass
D2_18.2	FOXO1	999	Fail
D2_18.2	SNX11	20.8100733397091	Pass
D2_18.2	ATP13A3	17.3571502515987	Pass
D2_18.2	MLL/ KMT2A	999	Fail
D2_18.2	FLI1	23.1953150315367	Pass
D2_18.2	CD74	22.6249829191306	Pass
D2_18.2	Spike 4	11.3491617786053	Pass
D2_18.2	MDH2	25.0482169716295	Pass
D2_18.2	G6PD	999	Fail
D2_18.2	KIAA1383	23.1501925165589	Pass
D2_18.2	TOP2B	19.8225902119183	Pass
D2_18.2	MINPP1	20.8567699290299	Pass
D1_3.1	CD34	999	Fail
D1_3.1	CSF2RA	999	Fail
D1_3.1	FOG1	999	Fail
D1_3.1	NFE2	22.9416766386265	Pass
D1_3.1	BAK1	999	Fail
D1_3.1	ACTB	17.503862241459	Pass
D1_3.1	FOXO3	29.6498520965176	Pass
D1_3.1	MYC	24.5098064890741	Pass
D1_3.1	USMG5	22.0891060542884	Pass
D1_3.1	RCSD1	21.8103600997808	Pass
D1_3.1	GLS	999	Fail
D1_3.1	MTOR	999	Fail
D1_3.1	CD38	999	Fail
D1_3.1	CSF3R	999	Fail
D1_3.1	GATA1	999	Fail
D1_3.1	PU1/SPI1	999	Fail
D1_3.1	C22orf28	23.70974777964	Pass
D1_3.1	ADAR	25.6974822544283	Pass
D1_3.1	FRZB	999	Fail
D1_3.1	POLR2A	999	Fail
D1_3.1	CycloA_PPIA	999	Fail
D1_3.1	ZNF665	999	Fail
D1_3.1	GOT1	999	Fail
D1_3.1	PDHA1	999	Fail
D1_3.1	CD133	999	Fail
D1_3.1	CXCR2	999	Fail
D1_3.1	GATA2	999	Fail
D1_3.1	RARA	999	Fail
D1_3.1	CCDC49	24.1367253453681	Pass
D1_3.1	AXIN1	24.1196068488929	Pass
D1_3.1	GADD45A	999	Fail
D1_3.1	PPARD	999	Fail
D1_3.1	KLF4	999	Fail
D1_3.1	ACACA	999	Fail
D1_3.1	GPAT1	999	Fail
D1_3.1	PDK1	25.6863820231184	Pass
D1_3.1	KIT	999	Fail
D1_3.1	CXCR4	999	Fail
D1_3.1	GFI1	999	Fail
D1_3.1	RUNX1	26.1368336205929	Pass
D1_3.1	CYYR1	24.2329107462877	Pass
D1_3.1	BTRC	999	Fail
D1_3.1	GAPDH	16.4088091160435	Pass
D1_3.1	RAC1	22.552944617784	Pass
D1_3.1	NANOG	999	Fail
D1_3.1	ACLY	999	Fail
D1_3.1	HK1	999	Fail
D1_3.1	PKM	19.8031315473119	Pass
D1_3.1	CASP2	24.6297081778944	Pass
D1_3.1	DARS2	999	Fail
D1_3.1	TAL1	999	Fail
D1_3.1	LYL1	999	Fail
D1_3.1	DNMT3A	999	Fail
D1_3.1	MPL	999	Fail
D1_3.1	SLC1A5	999	Fail
D1_3.1	IDH1	22.9088552028896	Pass
D1_3.1	ACSS1	999	Fail
D1_3.1	OCT4	999	Fail
D1_3.1	RARS	22.8472192342334	Pass
D1_3.1	HDAC9	999	Fail
D1_3.1	CTNNB1	23.0600918573717	Pass
D1_3.1	IGFBP7	21.1454167641821	Pass
D1_3.1	TET2	999	Fail
D1_3.1	MEIS	999	Fail
D1_3.1	EPOR	999	Fail
D1_3.1	FLT3	999	Fail
D1_3.1	SLC2A1	999	Fail
D1_3.1	LDHA	999	Fail
D1_3.1	BCAT1	22.5646122426597	Pass
D1_3.1	SOX17	999	Fail
D1_3.1	TBP	999	Fail
D1_3.1	LDLR	23.3906811648347	Pass
D1_3.1	DVL2	999	Fail
D1_3.1	RHOBTB3	23.1096912930288	Pass
D1_3.1	TET3	999	Fail
D1_3.1	MIF	999	Fail
D1_3.1	ERG	999	Fail
D1_3.1	CD71	999	Fail
D1_3.1	Spike 1	9.53804802595647	Pass
D1_3.1	LDHB	18.8881715201031	Pass
D1_3.1	FASN	27.6956091341877	Pass
D1_3.1	ICAM2	21.9784255695941	Pass
D1_3.1	TCF7	999	Fail
D1_3.1	MET	999	Fail
D1_3.1	FOXO1	999	Fail
D1_3.1	SNX11	999	Fail
D1_3.1	ATP13A3	20.8196602458245	Pass
D1_3.1	MLL/ KMT2A	999	Fail
D1_3.1	FLI1	999	Fail
D1_3.1	CD74	25.557499727903	Pass
D1_3.1	Spike 4	13.7908313344321	Pass
D1_3.1	MDH2	999	Fail
D1_3.1	G6PD	999	Fail
D1_3.1	KIAA1383	999	Fail
D1_3.1	TOP2B	23.3882138051403	Pass
D1_3.1	MINPP1	24.1232444034954	Pass
D2_14.2	CD34	23.0384185811869	Pass
D2_14.2	CSF2RA	999	Fail
D2_14.2	FOG1	999	Fail
D2_14.2	NFE2	22.6991788237861	Pass
D2_14.2	BAK1	999	Fail
D2_14.2	ACTB	17.5834387405354	Pass
D2_14.2	FOXO3	25.925813511377	Pass
D2_14.2	MYC	23.6046487751843	Pass
D2_14.2	USMG5	23.7572469489931	Pass
D2_14.2	RCSD1	999	Fail
D2_14.2	GLS	999	Fail
D2_14.2	MTOR	22.7006095497569	Pass
D2_14.2	CD38	999	Fail
D2_14.2	CSF3R	999	Fail
D2_14.2	GATA1	999	Fail
D2_14.2	PU1/SPI1	24.9850189586646	Pass
D2_14.2	C22orf28	24.6231930858313	Pass
D2_14.2	ADAR	999	Fail
D2_14.2	FRZB	999	Fail
D2_14.2	POLR2A	21.6842534417136	Pass
D2_14.2	CycloA_PPIA	999	Fail
D2_14.2	ZNF665	999	Fail
D2_14.2	GOT1	999	Fail
D2_14.2	PDHA1	22.5571774072365	Pass
D2_14.2	CD133	999	Fail
D2_14.2	CXCR2	999	Fail
D2_14.2	GATA2	999	Fail
D2_14.2	RARA	999	Fail
D2_14.2	CCDC49	999	Fail
D2_14.2	AXIN1	999	Fail
D2_14.2	GADD45A	23.9698477198514	Pass
D2_14.2	PPARD	999	Fail
D2_14.2	KLF4	999	Fail
D2_14.2	ACACA	24.2426073433375	Pass
D2_14.2	GPAT1	999	Fail
D2_14.2	PDK1	999	Fail
D2_14.2	KIT	999	Fail
D2_14.2	CXCR4	999	Fail
D2_14.2	GFI1	999	Fail
D2_14.2	RUNX1	999	Fail
D2_14.2	CYYR1	22.8222931256344	Pass
D2_14.2	BTRC	999	Fail
D2_14.2	GAPDH	17.9047608328018	Pass
D2_14.2	RAC1	24.4099496972755	Pass
D2_14.2	NANOG	999	Fail
D2_14.2	ACLY	22.1178247241302	Pass
D2_14.2	HK1	23.3351416808866	Pass
D2_14.2	PKM	19.1258005683953	Pass
D2_14.2	CASP2	24.5984136270183	Pass
D2_14.2	DARS2	999	Fail
D2_14.2	TAL1	999	Fail
D2_14.2	LYL1	999	Fail
D2_14.2	DNMT3A	999	Fail
D2_14.2	MPL	999	Fail
D2_14.2	SLC1A5	999	Fail
D2_14.2	IDH1	22.9425823410212	Pass
D2_14.2	ACSS1	999	Fail
D2_14.2	OCT4	999	Fail
D2_14.2	RARS	23.2173599875869	Pass
D2_14.2	HDAC9	999	Fail
D2_14.2	CTNNB1	23.6179290878717	Pass
D2_14.2	IGFBP7	21.4088326808525	Pass
D2_14.2	TET2	999	Fail
D2_14.2	MEIS	20.4974217762306	Pass
D2_14.2	EPOR	999	Fail
D2_14.2	FLT3	999	Fail
D2_14.2	SLC2A1	999	Fail
D2_14.2	LDHA	999	Fail
D2_14.2	BCAT1	21.4339539502153	Pass
D2_14.2	SOX17	999	Fail
D2_14.2	TBP	999	Fail
D2_14.2	LDLR	22.469043187884	Pass
D2_14.2	DVL2	24.8512963943004	Pass
D2_14.2	RHOBTB3	999	Fail
D2_14.2	TET3	999	Fail
D2_14.2	MIF	999	Fail
D2_14.2	ERG	999	Fail
D2_14.2	CD71	19.7280044309169	Pass
D2_14.2	Spike 1	10.9321342354363	Pass
D2_14.2	LDHB	20.0389033867775	Pass
D2_14.2	FASN	999	Fail
D2_14.2	ICAM2	999	Fail
D2_14.2	TCF7	999	Fail
D2_14.2	MET	999	Fail
D2_14.2	FOXO1	999	Fail
D2_14.2	SNX11	999	Fail
D2_14.2	ATP13A3	21.523347110666	Pass
D2_14.2	MLL/ KMT2A	999	Fail
D2_14.2	FLI1	999	Fail
D2_14.2	CD74	23.8197367652495	Pass
D2_14.2	Spike 4	14.8278324561511	Pass
D2_14.2	MDH2	22.8831349512826	Pass
D2_14.2	G6PD	24.0916227116101	Pass
D2_14.2	KIAA1383	999	Fail
D2_14.2	TOP2B	22.2009128100128	Pass
D2_14.2	MINPP1	22.4953910823341	Pass
D1_T1	CD34	999	Fail
D1_T1	CSF2RA	999	Fail
D1_T1	FOG1	999	Fail
D1_T1	NFE2	999	Fail
D1_T1	BAK1	999	Fail
D1_T1	ACTB	999	Fail
D1_T1	FOXO3	29.8088604107288	Pass
D1_T1	MYC	999	Fail
D1_T1	USMG5	999	Fail
D1_T1	RCSD1	999	Fail
D1_T1	GLS	999	Fail
D1_T1	MTOR	999	Fail
D1_T1	CD38	999	Fail
D1_T1	CSF3R	999	Fail
D1_T1	GATA1	999	Fail
D1_T1	PU1/SPI1	999	Fail
D1_T1	C22orf28	999	Fail
D1_T1	ADAR	999	Fail
D1_T1	FRZB	999	Fail
D1_T1	POLR2A	999	Fail
D1_T1	CycloA_PPIA	999	Fail
D1_T1	ZNF665	999	Fail
D1_T1	GOT1	999	Fail
D1_T1	PDHA1	999	Fail
D1_T1	CD133	999	Fail
D1_T1	CXCR2	999	Fail
D1_T1	GATA2	999	Fail
D1_T1	RARA	999	Fail
D1_T1	CCDC49	999	Fail
D1_T1	AXIN1	999	Fail
D1_T1	GADD45A	999	Fail
D1_T1	PPARD	999	Fail
D1_T1	KLF4	999	Fail
D1_T1	ACACA	999	Fail
D1_T1	GPAT1	999	Fail
D1_T1	PDK1	999	Fail
D1_T1	KIT	999	Fail
D1_T1	CXCR4	999	Fail
D1_T1	GFI1	999	Fail
D1_T1	RUNX1	999	Fail
D1_T1	CYYR1	999	Fail
D1_T1	BTRC	999	Fail
D1_T1	GAPDH	999	Fail
D1_T1	RAC1	999	Fail
D1_T1	NANOG	999	Fail
D1_T1	ACLY	999	Fail
D1_T1	HK1	999	Fail
D1_T1	PKM	999	Fail
D1_T1	CASP2	999	Fail
D1_T1	DARS2	999	Fail
D1_T1	TAL1	999	Fail
D1_T1	LYL1	999	Fail
D1_T1	DNMT3A	999	Fail
D1_T1	MPL	999	Fail
D1_T1	SLC1A5	999	Fail
D1_T1	IDH1	999	Fail
D1_T1	ACSS1	999	Fail
D1_T1	OCT4	999	Fail
D1_T1	RARS	999	Fail
D1_T1	HDAC9	999	Fail
D1_T1	CTNNB1	999	Fail
D1_T1	IGFBP7	999	Fail
D1_T1	TET2	999	Fail
D1_T1	MEIS	999	Fail
D1_T1	EPOR	999	Fail
D1_T1	FLT3	999	Fail
D1_T1	SLC2A1	999	Fail
D1_T1	LDHA	999	Fail
D1_T1	BCAT1	999	Fail
D1_T1	SOX17	999	Fail
D1_T1	TBP	999	Fail
D1_T1	LDLR	999	Fail
D1_T1	DVL2	999	Fail
D1_T1	RHOBTB3	999	Fail
D1_T1	TET3	999	Fail
D1_T1	MIF	999	Fail
D1_T1	ERG	999	Fail
D1_T1	CD71	999	Fail
D1_T1	Spike 1	7.55892629352642	Pass
D1_T1	LDHB	999	Fail
D1_T1	FASN	999	Fail
D1_T1	ICAM2	999	Fail
D1_T1	TCF7	999	Fail
D1_T1	MET	999	Fail
D1_T1	FOXO1	999	Fail
D1_T1	SNX11	999	Fail
D1_T1	ATP13A3	999	Fail
D1_T1	MLL/ KMT2A	999	Fail
D1_T1	FLI1	999	Fail
D1_T1	CD74	999	Fail
D1_T1	Spike 4	11.8029165860997	Pass
D1_T1	MDH2	999	Fail
D1_T1	G6PD	999	Fail
D1_T1	KIAA1383	999	Fail
D1_T1	TOP2B	999	Fail
D1_T1	MINPP1	999	Fail
D2_10.2	CD34	23.284022550526	Pass
D2_10.2	CSF2RA	22.4314594361401	Pass
D2_10.2	FOG1	28.5307563876638	Pass
D2_10.2	NFE2	19.5304239648729	Pass
D2_10.2	BAK1	20.065348089732	Pass
D2_10.2	ACTB	11.4148505653974	Pass
D2_10.2	FOXO3	22.8982604191484	Pass
D2_10.2	MYC	17.4713112652778	Pass
D2_10.2	USMG5	18.0789382060181	Pass
D2_10.2	RCSD1	17.4147408391007	Pass
D2_10.2	GLS	21.0079767091402	Pass
D2_10.2	MTOR	19.2773842843515	Pass
D2_10.2	CD38	20.4985717709623	Pass
D2_10.2	CSF3R	32.3299691596044	Pass
D2_10.2	GATA1	999	Fail
D2_10.2	PU1/SPI1	21.8829663301875	Pass
D2_10.2	C22orf28	18.2245905275607	Pass
D2_10.2	ADAR	21.0473724772393	Pass
D2_10.2	FRZB	999	Fail
D2_10.2	POLR2A	16.2503291972373	Pass
D2_10.2	CycloA_PPIA	21.5410892052578	Pass
D2_10.2	ZNF665	20.9384268547373	Pass
D2_10.2	GOT1	23.0771455771442	Pass
D2_10.2	PDHA1	20.29505986691	Pass
D2_10.2	CD133	18.9268698407572	Pass
D2_10.2	CXCR2	999	Fail
D2_10.2	GATA2	999	Fail
D2_10.2	RARA	999	Fail
D2_10.2	CCDC49	18.3920222474977	Pass
D2_10.2	AXIN1	19.6910764364456	Pass
D2_10.2	GADD45A	999	Fail
D2_10.2	PPARD	37.1507349032177	Fail
D2_10.2	KLF4	999	Fail
D2_10.2	ACACA	18.5750822241514	Pass
D2_10.2	GPAT1	22.8079588909443	Pass
D2_10.2	PDK1	22.5470181209161	Pass
D2_10.2	KIT	20.0500148321567	Pass
D2_10.2	CXCR4	22.5693504659934	Pass
D2_10.2	GFI1	999	Fail
D2_10.2	RUNX1	22.874505823809	Pass
D2_10.2	CYYR1	19.2969680705601	Pass
D2_10.2	BTRC	19.4784479583532	Pass
D2_10.2	GAPDH	11.4204142108326	Pass
D2_10.2	RAC1	16.4721539464839	Pass
D2_10.2	NANOG	999	Fail
D2_10.2	ACLY	17.0913867258168	Pass
D2_10.2	HK1	21.3070077328781	Pass
D2_10.2	PKM	14.3789705420017	Pass
D2_10.2	CASP2	19.2699835016186	Pass
D2_10.2	DARS2	17.9708993804519	Pass
D2_10.2	TAL1	999	Fail
D2_10.2	LYL1	24.7668714344336	Pass
D2_10.2	DNMT3A	21.0773751214872	Pass
D2_10.2	MPL	999	Fail
D2_10.2	SLC1A5	999	Fail
D2_10.2	IDH1	16.147095389474	Pass
D2_10.2	ACSS1	999	Fail
D2_10.2	OCT4	999	Fail
D2_10.2	RARS	16.151929387458	Pass
D2_10.2	HDAC9	19.9445424695377	Pass
D2_10.2	CTNNB1	17.1558967470979	Pass
D2_10.2	IGFBP7	14.8592124080547	Pass
D2_10.2	TET2	24.2421189170875	Pass
D2_10.2	MEIS	22.5645664162297	Pass
D2_10.2	EPOR	999	Fail
D2_10.2	FLT3	21.6251018995749	Pass
D2_10.2	SLC2A1	21.5355435372874	Pass
D2_10.2	LDHA	19.3188063496053	Pass
D2_10.2	BCAT1	14.166421711211	Pass
D2_10.2	SOX17	21.9707964475884	Pass
D2_10.2	TBP	999	Fail
D2_10.2	LDLR	16.908179019555	Pass
D2_10.2	DVL2	20.1361165915657	Pass
D2_10.2	RHOBTB3	17.9710290122266	Pass
D2_10.2	TET3	999	Fail
D2_10.2	MIF	26.747949934913	Pass
D2_10.2	ERG	23.1283113029773	Pass
D2_10.2	CD71	17.4102889342567	Pass
D2_10.2	Spike 1	6.39213192538795	Pass
D2_10.2	LDHB	14.5265852473752	Pass
D2_10.2	FASN	25.9485997775867	Pass
D2_10.2	ICAM2	17.948920282137	Pass
D2_10.2	TCF7	999	Fail
D2_10.2	MET	26.5544730144209	Pass
D2_10.2	FOXO1	999	Fail
D2_10.2	SNX11	19.9995994281428	Pass
D2_10.2	ATP13A3	15.469648215557	Pass
D2_10.2	MLL/ KMT2A	23.2938491363528	Pass
D2_10.2	FLI1	999	Fail
D2_10.2	CD74	21.0848211341187	Pass
D2_10.2	Spike 4	10.2707016001065	Pass
D2_10.2	MDH2	20.0308510868045	Pass
D2_10.2	G6PD	22.9099630895872	Pass
D2_10.2	KIAA1383	21.7134180700485	Pass
D2_10.2	TOP2B	17.2426713052456	Pass
D2_10.2	MINPP1	18.5320175138313	Pass
D1_13.1	CD34	22.7008294185474	Pass
D1_13.1	CSF2RA	999	Fail
D1_13.1	FOG1	999	Fail
D1_13.1	NFE2	21.6162640702098	Pass
D1_13.1	BAK1	19.5976799900583	Pass
D1_13.1	ACTB	11.6725812008483	Pass
D1_13.1	FOXO3	19.8199572462648	Pass
D1_13.1	MYC	16.7350084681494	Pass
D1_13.1	USMG5	17.5010830043828	Pass
D1_13.1	RCSD1	19.4891388011125	Pass
D1_13.1	GLS	21.442208838577	Pass
D1_13.1	MTOR	999	Fail
D1_13.1	CD38	999	Fail
D1_13.1	CSF3R	27.0014960694722	Pass
D1_13.1	GATA1	999	Fail
D1_13.1	PU1/SPI1	20.6822337796572	Pass
D1_13.1	C22orf28	18.6871901645507	Pass
D1_13.1	ADAR	20.8603692310178	Pass
D1_13.1	FRZB	999	Fail
D1_13.1	POLR2A	16.316530279496	Pass
D1_13.1	CycloA_PPIA	21.8976827848166	Pass
D1_13.1	ZNF665	24.3227212547154	Pass
D1_13.1	GOT1	999	Fail
D1_13.1	PDHA1	21.9614186974163	Pass
D1_13.1	CD133	19.6479668779957	Pass
D1_13.1	CXCR2	999	Fail
D1_13.1	GATA2	999	Fail
D1_13.1	RARA	999	Fail
D1_13.1	CCDC49	19.1000690705279	Pass
D1_13.1	AXIN1	21.1344625029307	Pass
D1_13.1	GADD45A	22.7435350829417	Pass
D1_13.1	PPARD	999	Fail
D1_13.1	KLF4	999	Fail
D1_13.1	ACACA	17.9414027259385	Pass
D1_13.1	GPAT1	999	Fail
D1_13.1	PDK1	999	Fail
D1_13.1	KIT	20.7247740610393	Pass
D1_13.1	CXCR4	999	Fail
D1_13.1	GFI1	999	Fail
D1_13.1	RUNX1	22.4841303696867	Pass
D1_13.1	CYYR1	17.6874457418877	Pass
D1_13.1	BTRC	999	Fail
D1_13.1	GAPDH	11.5647240965677	Pass
D1_13.1	RAC1	15.9683908191579	Pass
D1_13.1	NANOG	999	Fail
D1_13.1	ACLY	18.0411468556319	Pass
D1_13.1	HK1	23.2688662119749	Pass
D1_13.1	PKM	13.5864942739239	Pass
D1_13.1	CASP2	20.7338012758764	Pass
D1_13.1	DARS2	18.672114925456	Pass
D1_13.1	TAL1	999	Fail
D1_13.1	LYL1	999	Fail
D1_13.1	DNMT3A	20.6846522028818	Pass
D1_13.1	MPL	999	Fail
D1_13.1	SLC1A5	999	Fail
D1_13.1	IDH1	16.7923125551717	Pass
D1_13.1	ACSS1	999	Fail
D1_13.1	OCT4	999	Fail
D1_13.1	RARS	16.4909954923873	Pass
D1_13.1	HDAC9	18.5972366948352	Pass
D1_13.1	CTNNB1	16.2035773121702	Pass
D1_13.1	IGFBP7	16.927263346046	Pass
D1_13.1	TET2	999	Fail
D1_13.1	MEIS	999	Fail
D1_13.1	EPOR	999	Fail
D1_13.1	FLT3	999	Fail
D1_13.1	SLC2A1	21.4289526774219	Pass
D1_13.1	LDHA	21.9324729252465	Pass
D1_13.1	BCAT1	15.8920475380849	Pass
D1_13.1	SOX17	24.7892207868994	Pass
D1_13.1	TBP	999	Fail
D1_13.1	LDLR	17.8295173171834	Pass
D1_13.1	DVL2	20.0431345268649	Pass
D1_13.1	RHOBTB3	16.9968823680885	Pass
D1_13.1	TET3	23.6510350800186	Pass
D1_13.1	MIF	33.3322376232959	Pass
D1_13.1	ERG	999	Fail
D1_13.1	CD71	17.8604193305854	Pass
D1_13.1	Spike 1	6.36337976843197	Pass
D1_13.1	LDHB	13.3406822126116	Pass
D1_13.1	FASN	27.3682872171266	Pass
D1_13.1	ICAM2	19.4650554480565	Pass
D1_13.1	TCF7	999	Fail
D1_13.1	MET	26.3767229849836	Pass
D1_13.1	FOXO1	19.633741570912	Pass
D1_13.1	SNX11	17.4987349595111	Pass
D1_13.1	ATP13A3	15.5093370074756	Pass
D1_13.1	MLL/ KMT2A	23.0982762085549	Pass
D1_13.1	FLI1	999	Fail
D1_13.1	CD74	22.7735834710048	Pass
D1_13.1	Spike 4	9.35946788024238	Pass
D1_13.1	MDH2	21.8107920553515	Pass
D1_13.1	G6PD	22.6722870475695	Pass
D1_13.1	KIAA1383	999	Fail
D1_13.1	TOP2B	17.5201173683812	Pass
D1_13.1	MINPP1	18.6359377378129	Pass
D2_6.2	CD34	22.8695817691774	Pass
D2_6.2	CSF2RA	999	Fail
D2_6.2	FOG1	24.1582345417264	Pass
D2_6.2	NFE2	20.4840593101757	Pass
D2_6.2	BAK1	999	Fail
D2_6.2	ACTB	11.7703693956925	Pass
D2_6.2	FOXO3	21.6832920610377	Pass
D2_6.2	MYC	999	Fail
D2_6.2	USMG5	18.4401130287375	Pass
D2_6.2	RCSD1	999	Fail
D2_6.2	GLS	999	Fail
D2_6.2	MTOR	999	Fail
D2_6.2	CD38	999	Fail
D2_6.2	CSF3R	999	Fail
D2_6.2	GATA1	18.7256618633423	Pass
D2_6.2	PU1/SPI1	25.5317464737375	Pass
D2_6.2	C22orf28	18.8591208256961	Pass
D2_6.2	ADAR	21.6240878563128	Pass
D2_6.2	FRZB	999	Fail
D2_6.2	POLR2A	16.2673618511846	Pass
D2_6.2	CycloA_PPIA	22.7548462455058	Pass
D2_6.2	ZNF665	999	Fail
D2_6.2	GOT1	999	Fail
D2_6.2	PDHA1	999	Fail
D2_6.2	CD133	999	Fail
D2_6.2	CXCR2	999	Fail
D2_6.2	GATA2	999	Fail
D2_6.2	RARA	999	Fail
D2_6.2	CCDC49	17.8139524340067	Pass
D2_6.2	AXIN1	20.1214790167405	Pass
D2_6.2	GADD45A	21.6612540557213	Pass
D2_6.2	PPARD	999	Fail
D2_6.2	KLF4	999	Fail
D2_6.2	ACACA	19.7951021686845	Pass
D2_6.2	GPAT1	999	Fail
D2_6.2	PDK1	999	Fail
D2_6.2	KIT	22.8155282323493	Pass
D2_6.2	CXCR4	999	Fail
D2_6.2	GFI1	999	Fail
D2_6.2	RUNX1	22.0713658032231	Pass
D2_6.2	CYYR1	18.9088147193893	Pass
D2_6.2	BTRC	999	Fail
D2_6.2	GAPDH	13.0616573657574	Pass
D2_6.2	RAC1	15.6102838313279	Pass
D2_6.2	NANOG	999	Fail
D2_6.2	ACLY	17.2697590006107	Pass
D2_6.2	HK1	22.5413980917842	Pass
D2_6.2	PKM	15.1059448109988	Pass
D2_6.2	CASP2	19.3703039273185	Pass
D2_6.2	DARS2	20.9330399521917	Pass
D2_6.2	TAL1	21.3524317444062	Pass
D2_6.2	LYL1	23.5368420289951	Pass
D2_6.2	DNMT3A	19.2242763006206	Pass
D2_6.2	MPL	999	Fail
D2_6.2	SLC1A5	999	Fail
D2_6.2	IDH1	18.4904055428339	Pass
D2_6.2	ACSS1	999	Fail
D2_6.2	OCT4	999	Fail
D2_6.2	RARS	17.359787228204	Pass
D2_6.2	HDAC9	999	Fail
D2_6.2	CTNNB1	17.9502145230864	Pass
D2_6.2	IGFBP7	17.1459028248781	Pass
D2_6.2	TET2	21.3176180927264	Pass
D2_6.2	MEIS	19.9053031762297	Pass
D2_6.2	EPOR	20.9946286389313	Pass
D2_6.2	FLT3	999	Fail
D2_6.2	SLC2A1	22.5151685292858	Pass
D2_6.2	LDHA	22.5615617450944	Pass
D2_6.2	BCAT1	15.4074140400017	Pass
D2_6.2	SOX17	999	Fail
D2_6.2	TBP	20.3969867619125	Pass
D2_6.2	LDLR	17.0008162218686	Pass
D2_6.2	DVL2	20.0876734802884	Pass
D2_6.2	RHOBTB3	999	Fail
D2_6.2	TET3	999	Fail
D2_6.2	MIF	32.3473014451399	Pass
D2_6.2	ERG	999	Fail
D2_6.2	CD71	17.1433292397834	Pass
D2_6.2	Spike 1	6.12432779319173	Pass
D2_6.2	LDHB	13.989628618596	Pass
D2_6.2	FASN	26.3204678042381	Pass
D2_6.2	ICAM2	18.1109955052347	Pass
D2_6.2	TCF7	999	Fail
D2_6.2	MET	24.4272364063903	Pass
D2_6.2	FOXO1	20.6525357568766	Pass
D2_6.2	SNX11	18.8209163599084	Pass
D2_6.2	ATP13A3	15.9373617005292	Pass
D2_6.2	MLL/ KMT2A	23.1227248015347	Pass
D2_6.2	FLI1	23.2006454535875	Pass
D2_6.2	CD74	21.1056644334818	Pass
D2_6.2	Spike 4	9.25444490820934	Pass
D2_6.2	MDH2	999	Fail
D2_6.2	G6PD	23.0379052103177	Pass
D2_6.2	KIAA1383	999	Fail
D2_6.2	TOP2B	17.9556806471556	Pass
D2_6.2	MINPP1	14.784092289767	Pass
D3_8.1	CD34	23.5523989567636	Pass
D3_8.1	CSF2RA	999	Fail
D3_8.1	FOG1	999	Fail
D3_8.1	NFE2	999	Fail
D3_8.1	BAK1	21.4800347646911	Pass
D3_8.1	ACTB	11.9380893185431	Pass
D3_8.1	FOXO3	18.9774570233668	Pass
D3_8.1	MYC	999	Fail
D3_8.1	USMG5	17.3235939597044	Pass
D3_8.1	RCSD1	19.5384826611338	Pass
D3_8.1	GLS	21.3664071770938	Pass
D3_8.1	MTOR	20.3716832768174	Pass
D3_8.1	CD38	999	Fail
D3_8.1	CSF3R	999	Fail
D3_8.1	GATA1	999	Fail
D3_8.1	PU1/SPI1	22.8016222301952	Pass
D3_8.1	C22orf28	20.3126345885648	Pass
D3_8.1	ADAR	22.7126660443223	Pass
D3_8.1	FRZB	25.0873171084465	Pass
D3_8.1	POLR2A	16.5644683995714	Pass
D3_8.1	CycloA_PPIA	21.983909326009	Pass
D3_8.1	ZNF665	20.8946949978232	Pass
D3_8.1	GOT1	21.4210540425219	Pass
D3_8.1	PDHA1	999	Fail
D3_8.1	CD133	19.5731102797244	Pass
D3_8.1	CXCR2	20.366265526211	Pass
D3_8.1	GATA2	999	Fail
D3_8.1	RARA	999	Fail
D3_8.1	CCDC49	19.3906342477862	Pass
D3_8.1	AXIN1	999	Fail
D3_8.1	GADD45A	23.211048134803	Pass
D3_8.1	PPARD	35.494129283141	Pass
D3_8.1	KLF4	21.8504343085786	Pass
D3_8.1	ACACA	18.4632391623441	Pass
D3_8.1	GPAT1	999	Fail
D3_8.1	PDK1	999	Fail
D3_8.1	KIT	20.3490141180241	Pass
D3_8.1	CXCR4	22.4086645345018	Pass
D3_8.1	GFI1	999	Fail
D3_8.1	RUNX1	999	Fail
D3_8.1	CYYR1	999	Fail
D3_8.1	BTRC	18.9429364695544	Pass
D3_8.1	GAPDH	12.8750662246049	Pass
D3_8.1	RAC1	15.5926862037311	Pass
D3_8.1	NANOG	999	Fail
D3_8.1	ACLY	16.8668309985615	Pass
D3_8.1	HK1	20.6897820755423	Pass
D3_8.1	PKM	14.0676471107145	Pass
D3_8.1	CASP2	19.0153118682929	Pass
D3_8.1	DARS2	19.9862791073153	Pass
D3_8.1	TAL1	999	Fail
D3_8.1	LYL1	25.513927667326	Pass
D3_8.1	DNMT3A	19.6108867989054	Pass
D3_8.1	MPL	999	Fail
D3_8.1	SLC1A5	999	Fail
D3_8.1	IDH1	18.4299864808976	Pass
D3_8.1	ACSS1	999	Fail
D3_8.1	OCT4	999	Fail
D3_8.1	RARS	18.3946882828431	Pass
D3_8.1	HDAC9	999	Fail
D3_8.1	CTNNB1	17.895323614818	Pass
D3_8.1	IGFBP7	17.9563543333993	Pass
D3_8.1	TET2	999	Fail
D3_8.1	MEIS	999	Fail
D3_8.1	EPOR	999	Fail
D3_8.1	FLT3	999	Fail
D3_8.1	SLC2A1	999	Fail
D3_8.1	LDHA	20.8868360430833	Pass
D3_8.1	BCAT1	15.3149221757651	Pass
D3_8.1	SOX17	24.7937630365399	Pass
D3_8.1	TBP	999	Fail
D3_8.1	LDLR	15.5402259005877	Pass
D3_8.1	DVL2	18.1103681672977	Pass
D3_8.1	RHOBTB3	17.1383894721523	Pass
D3_8.1	TET3	999	Fail
D3_8.1	MIF	31.331037758429	Pass
D3_8.1	ERG	23.6735995299516	Pass
D3_8.1	CD71	18.0389645563386	Pass
D3_8.1	Spike 1	6.14189035968423	Pass
D3_8.1	LDHB	13.7818886565097	Pass
D3_8.1	FASN	27.6250325821936	Pass
D3_8.1	ICAM2	19.1911155637924	Pass
D3_8.1	TCF7	999	Fail
D3_8.1	MET	26.0384306347046	Pass
D3_8.1	FOXO1	999	Fail
D3_8.1	SNX11	16.6708938999049	Pass
D3_8.1	ATP13A3	15.1534131882419	Pass
D3_8.1	MLL/ KMT2A	999	Fail
D3_8.1	FLI1	22.1355059513022	Pass
D3_8.1	CD74	18.9774727414757	Pass
D3_8.1	Spike 4	9.14074899119048	Pass
D3_8.1	MDH2	999	Fail
D3_8.1	G6PD	21.041284672422	Pass
D3_8.1	KIAA1383	999	Fail
D3_8.1	TOP2B	19.1994891339312	Pass
D3_8.1	MINPP1	18.7513208485521	Pass
D2_2.2	CD34	999	Fail
D2_2.2	CSF2RA	999	Fail
D2_2.2	FOG1	30.0433400301106	Pass
D2_2.2	NFE2	23.0179184488103	Pass
D2_2.2	BAK1	18.8465757454797	Pass
D2_2.2	ACTB	12.1241893164438	Pass
D2_2.2	FOXO3	22.5088859404102	Pass
D2_2.2	MYC	23.0782966475243	Pass
D2_2.2	USMG5	19.6945759940468	Pass
D2_2.2	RCSD1	22.9292713832143	Pass
D2_2.2	GLS	23.9089045263195	Pass
D2_2.2	MTOR	21.7624702175811	Pass
D2_2.2	CD38	999	Fail
D2_2.2	CSF3R	999	Fail
D2_2.2	GATA1	19.3808012381778	Pass
D2_2.2	PU1/SPI1	24.2212788971092	Pass
D2_2.2	C22orf28	20.1056336568861	Pass
D2_2.2	ADAR	22.4087781243487	Pass
D2_2.2	FRZB	999	Fail
D2_2.2	POLR2A	17.8114279604521	Pass
D2_2.2	CycloA_PPIA	22.3632144564231	Pass
D2_2.2	ZNF665	21.8847573117282	Pass
D2_2.2	GOT1	999	Fail
D2_2.2	PDHA1	22.6404969041145	Pass
D2_2.2	CD133	20.9847891665016	Pass
D2_2.2	CXCR2	999	Fail
D2_2.2	GATA2	30.5222520494084	Fail
D2_2.2	RARA	999	Fail
D2_2.2	CCDC49	20.0013828923635	Pass
D2_2.2	AXIN1	22.3908545505203	Pass
D2_2.2	GADD45A	999	Fail
D2_2.2	PPARD	31.055788004471	Pass
D2_2.2	KLF4	999	Fail
D2_2.2	ACACA	18.9571300075596	Pass
D2_2.2	GPAT1	999	Fail
D2_2.2	PDK1	999	Fail
D2_2.2	KIT	25.9860030135627	Pass
D2_2.2	CXCR4	999	Fail
D2_2.2	GFI1	999	Fail
D2_2.2	RUNX1	23.8305697571893	Pass
D2_2.2	CYYR1	19.9477526296886	Pass
D2_2.2	BTRC	20.6136916086452	Pass
D2_2.2	GAPDH	13.0933931646386	Pass
D2_2.2	RAC1	16.2183255106239	Pass
D2_2.2	NANOG	999	Fail
D2_2.2	ACLY	18.7352629014647	Pass
D2_2.2	HK1	21.62028447327	Pass
D2_2.2	PKM	15.6681428076727	Pass
D2_2.2	CASP2	20.9565436754035	Pass
D2_2.2	DARS2	20.7655896021117	Pass
D2_2.2	TAL1	999	Fail
D2_2.2	LYL1	23.9163468301072	Pass
D2_2.2	DNMT3A	20.203856826287	Pass
D2_2.2	MPL	999	Fail
D2_2.2	SLC1A5	999	Fail
D2_2.2	IDH1	18.1320486876021	Pass
D2_2.2	ACSS1	999	Fail
D2_2.2	OCT4	999	Fail
D2_2.2	RARS	18.5795573296731	Pass
D2_2.2	HDAC9	999	Fail
D2_2.2	CTNNB1	18.8916945603357	Pass
D2_2.2	IGFBP7	18.1048195079655	Pass
D2_2.2	TET2	999	Fail
D2_2.2	MEIS	999	Fail
D2_2.2	EPOR	999	Fail
D2_2.2	FLT3	23.8942563495646	Pass
D2_2.2	SLC2A1	25.347481938839	Pass
D2_2.2	LDHA	20.4831792180106	Pass
D2_2.2	BCAT1	15.5167506047224	Pass
D2_2.2	SOX17	999	Fail
D2_2.2	TBP	19.3493678893151	Pass
D2_2.2	LDLR	19.7748233165984	Pass
D2_2.2	DVL2	20.5673039017171	Pass
D2_2.2	RHOBTB3	16.5813274224435	Pass
D2_2.2	TET3	999	Fail
D2_2.2	MIF	32.914892620003	Pass
D2_2.2	ERG	999	Fail
D2_2.2	CD71	18.4825496107408	Pass
D2_2.2	Spike 1	6.39314484846088	Pass
D2_2.2	LDHB	15.8621009781329	Pass
D2_2.2	FASN	27.181192312267	Pass
D2_2.2	ICAM2	19.6496630315578	Pass
D2_2.2	TCF7	999	Fail
D2_2.2	MET	27.4473063760613	Pass
D2_2.2	FOXO1	20.6894277301203	Pass
D2_2.2	SNX11	19.2809689946945	Pass
D2_2.2	ATP13A3	16.2659510128291	Pass
D2_2.2	MLL/ KMT2A	999	Fail
D2_2.2	FLI1	26.1846780229048	Pass
D2_2.2	CD74	21.542322742131	Pass
D2_2.2	Spike 4	10.5256795823601	Pass
D2_2.2	MDH2	999	Fail
D2_2.2	G6PD	999	Fail
D2_2.2	KIAA1383	22.3883666598268	Pass
D2_2.2	TOP2B	19.8405426805265	Pass
D2_2.2	MINPP1	18.2737171208639	Pass
D3_4.1	CD34	23.0763647741972	Pass
D3_4.1	CSF2RA	999	Fail
D3_4.1	FOG1	999	Fail
D3_4.1	NFE2	21.1437454311615	Pass
D3_4.1	BAK1	22.0543318586931	Pass
D3_4.1	ACTB	11.7606648151936	Pass
D3_4.1	FOXO3	21.3467474305093	Pass
D3_4.1	MYC	17.7610996710651	Pass
D3_4.1	USMG5	19.2997588456023	Pass
D3_4.1	RCSD1	17.1412281134453	Pass
D3_4.1	GLS	999	Fail
D3_4.1	MTOR	23.7889414662374	Pass
D3_4.1	CD38	21.1169447255125	Pass
D3_4.1	CSF3R	999	Fail
D3_4.1	GATA1	999	Fail
D3_4.1	PU1/SPI1	22.0898622200527	Pass
D3_4.1	C22orf28	19.3697900828883	Pass
D3_4.1	ADAR	24.6909029751987	Pass
D3_4.1	FRZB	999	Fail
D3_4.1	POLR2A	16.9691303704553	Pass
D3_4.1	CycloA_PPIA	23.1225434174857	Pass
D3_4.1	ZNF665	999	Fail
D3_4.1	GOT1	999	Fail
D3_4.1	PDHA1	999	Fail
D3_4.1	CD133	21.0355891624214	Pass
D3_4.1	CXCR2	999	Fail
D3_4.1	GATA2	999	Fail
D3_4.1	RARA	999	Fail
D3_4.1	CCDC49	999	Fail
D3_4.1	AXIN1	20.6802502945576	Pass
D3_4.1	GADD45A	999	Fail
D3_4.1	PPARD	29.450626421378	Pass
D3_4.1	KLF4	999	Fail
D3_4.1	ACACA	18.7561178407926	Pass
D3_4.1	GPAT1	999	Fail
D3_4.1	PDK1	999	Fail
D3_4.1	KIT	20.9221895921553	Pass
D3_4.1	CXCR4	999	Fail
D3_4.1	GFI1	999	Fail
D3_4.1	RUNX1	22.7712455230376	Pass
D3_4.1	CYYR1	999	Fail
D3_4.1	BTRC	19.3613892994233	Pass
D3_4.1	GAPDH	12.3204887829075	Pass
D3_4.1	RAC1	17.3070622623385	Pass
D3_4.1	NANOG	999	Fail
D3_4.1	ACLY	17.6900591530262	Pass
D3_4.1	HK1	23.4160023124657	Pass
D3_4.1	PKM	14.8355442383648	Pass
D3_4.1	CASP2	20.2568715822488	Pass
D3_4.1	DARS2	18.0808668505458	Pass
D3_4.1	TAL1	23.1839676522857	Pass
D3_4.1	LYL1	26.3548981914024	Pass
D3_4.1	DNMT3A	21.1339288092131	Pass
D3_4.1	MPL	999	Fail
D3_4.1	SLC1A5	18.944180755524	Pass
D3_4.1	IDH1	18.1288974564244	Pass
D3_4.1	ACSS1	999	Fail
D3_4.1	OCT4	999	Fail
D3_4.1	RARS	17.0730267236491	Pass
D3_4.1	HDAC9	21.1882548812323	Pass
D3_4.1	CTNNB1	17.7370412771065	Pass
D3_4.1	IGFBP7	18.2116006798252	Pass
D3_4.1	TET2	22.5642168426912	Pass
D3_4.1	MEIS	999	Fail
D3_4.1	EPOR	999	Fail
D3_4.1	FLT3	999	Fail
D3_4.1	SLC2A1	999	Fail
D3_4.1	LDHA	18.9034241750828	Pass
D3_4.1	BCAT1	15.4592826629422	Pass
D3_4.1	SOX17	999	Fail
D3_4.1	TBP	24.8231864821075	Pass
D3_4.1	LDLR	18.9484514995285	Pass
D3_4.1	DVL2	19.8508559402263	Pass
D3_4.1	RHOBTB3	17.691193815108	Pass
D3_4.1	TET3	999	Fail
D3_4.1	MIF	28.0930923133629	Pass
D3_4.1	ERG	22.8048453260092	Pass
D3_4.1	CD71	19.1909638790574	Pass
D3_4.1	Spike 1	6.60690171969961	Pass
D3_4.1	LDHB	14.2146507647706	Pass
D3_4.1	FASN	26.0250162636937	Pass
D3_4.1	ICAM2	19.5817747840039	Pass
D3_4.1	TCF7	30.4873971790085	Pass
D3_4.1	MET	24.6987549218999	Pass
D3_4.1	FOXO1	999	Fail
D3_4.1	SNX11	20.1901526955783	Pass
D3_4.1	ATP13A3	15.9945154257389	Pass
D3_4.1	MLL/ KMT2A	23.2633395484206	Pass
D3_4.1	FLI1	23.9536475643117	Pass
D3_4.1	CD74	21.7848091758331	Pass
D3_4.1	Spike 4	9.42425463845657	Pass
D3_4.1	MDH2	21.8223858605494	Pass
D3_4.1	G6PD	23.1020170674406	Pass
D3_4.1	KIAA1383	22.3193691691045	Pass
D3_4.1	TOP2B	19.7722780802462	Pass
D3_4.1	MINPP1	18.9143522771353	Pass
D1_10.2	CD34	22.0620653814107	Pass
D1_10.2	CSF2RA	23.4205702328423	Pass
D1_10.2	FOG1	999	Fail
D1_10.2	NFE2	19.9145388592041	Pass
D1_10.2	BAK1	999	Fail
D1_10.2	ACTB	11.7896023594649	Pass
D1_10.2	FOXO3	21.1251960849854	Pass
D1_10.2	MYC	16.0520540710513	Pass
D1_10.2	USMG5	17.7499929314393	Pass
D1_10.2	RCSD1	19.4845833051322	Pass
D1_10.2	GLS	19.3784365247525	Pass
D1_10.2	MTOR	19.6160882305885	Pass
D1_10.2	CD38	999	Fail
D1_10.2	CSF3R	999	Fail
D1_10.2	GATA1	999	Fail
D1_10.2	PU1/SPI1	22.6286985114445	Pass
D1_10.2	C22orf28	19.0085320756948	Pass
D1_10.2	ADAR	20.1947810508709	Pass
D1_10.2	FRZB	999	Fail
D1_10.2	POLR2A	14.7638035316009	Pass
D1_10.2	CycloA_PPIA	21.6610010077452	Pass
D1_10.2	ZNF665	19.4188480486327	Pass
D1_10.2	GOT1	21.4592032342575	Pass
D1_10.2	PDHA1	20.4354869394928	Pass
D1_10.2	CD133	18.4138346670192	Pass
D1_10.2	CXCR2	23.4181224427848	Pass
D1_10.2	GATA2	999	Fail
D1_10.2	RARA	999	Fail
D1_10.2	CCDC49	19.2812606893763	Pass
D1_10.2	AXIN1	18.3766111736565	Pass
D1_10.2	GADD45A	21.957901402143	Pass
D1_10.2	PPARD	999	Fail
D1_10.2	KLF4	999	Fail
D1_10.2	ACACA	17.626477315467	Pass
D1_10.2	GPAT1	22.7041701549535	Pass
D1_10.2	PDK1	999	Fail
D1_10.2	KIT	20.4256756117441	Pass
D1_10.2	CXCR4	999	Fail
D1_10.2	GFI1	999	Fail
D1_10.2	RUNX1	21.9803131866982	Pass
D1_10.2	CYYR1	18.318604014509	Pass
D1_10.2	BTRC	18.8056248766952	Pass
D1_10.2	GAPDH	12.4482361017442	Pass
D1_10.2	RAC1	17.7209121970296	Pass
D1_10.2	NANOG	999	Fail
D1_10.2	ACLY	16.6478813370214	Pass
D1_10.2	HK1	999	Fail
D1_10.2	PKM	13.6678246258235	Pass
D1_10.2	CASP2	19.0014657582998	Pass
D1_10.2	DARS2	19.2307420312392	Pass
D1_10.2	TAL1	999	Fail
D1_10.2	LYL1	28.416033600603	Pass
D1_10.2	DNMT3A	21.3784255859224	Pass
D1_10.2	MPL	999	Fail
D1_10.2	SLC1A5	999	Fail
D1_10.2	IDH1	17.7638217722279	Pass
D1_10.2	ACSS1	999	Fail
D1_10.2	OCT4	999	Fail
D1_10.2	RARS	16.8568208782058	Pass
D1_10.2	HDAC9	20.0223840383821	Pass
D1_10.2	CTNNB1	16.2529972059522	Pass
D1_10.2	IGFBP7	17.0171753248966	Pass
D1_10.2	TET2	24.5439270732266	Pass
D1_10.2	MEIS	23.5374371925498	Pass
D1_10.2	EPOR	999	Fail
D1_10.2	FLT3	999	Fail
D1_10.2	SLC2A1	25.7586901669668	Pass
D1_10.2	LDHA	20.7192375601283	Pass
D1_10.2	BCAT1	16.1851293349282	Pass
D1_10.2	SOX17	999	Fail
D1_10.2	TBP	999	Fail
D1_10.2	LDLR	15.0495222324408	Pass
D1_10.2	DVL2	19.7114338835914	Pass
D1_10.2	RHOBTB3	18.256051199477	Pass
D1_10.2	TET3	21.423335486409	Pass
D1_10.2	MIF	32.2875224357877	Pass
D1_10.2	ERG	999	Fail
D1_10.2	CD71	17.050282363532	Pass
D1_10.2	Spike 1	5.81759349338576	Pass
D1_10.2	LDHB	13.6915142931656	Pass
D1_10.2	FASN	24.6181422235917	Pass
D1_10.2	ICAM2	19.7868926981099	Pass
D1_10.2	TCF7	28.0493419602665	Pass
D1_10.2	MET	27.7876002898657	Pass
D1_10.2	FOXO1	999	Fail
D1_10.2	SNX11	18.0738570219097	Pass
D1_10.2	ATP13A3	15.9323553692742	Pass
D1_10.2	MLL/ KMT2A	999	Fail
D1_10.2	FLI1	23.0258738832701	Pass
D1_10.2	CD74	19.6762573542728	Pass
D1_10.2	Spike 4	9.35025041455966	Pass
D1_10.2	MDH2	20.7142368527027	Pass
D1_10.2	G6PD	23.7277461136315	Pass
D1_10.2	KIAA1383	999	Fail
D1_10.2	TOP2B	18.3900414379556	Pass
D1_10.2	MINPP1	18.1217601923305	Pass
D2_19.1	CD34	23.7691668014765	Pass
D2_19.1	CSF2RA	999	Fail
D2_19.1	FOG1	999	Fail
D2_19.1	NFE2	999	Fail
D2_19.1	BAK1	22.5827791548223	Pass
D2_19.1	ACTB	14.8405780543903	Pass
D2_19.1	FOXO3	21.60723078997	Pass
D2_19.1	MYC	21.7240086385984	Pass
D2_19.1	USMG5	19.1795898624873	Pass
D2_19.1	RCSD1	20.278918534041	Pass
D2_19.1	GLS	23.9941276056444	Pass
D2_19.1	MTOR	22.9073971721808	Pass
D2_19.1	CD38	999	Fail
D2_19.1	CSF3R	999	Fail
D2_19.1	GATA1	999	Fail
D2_19.1	PU1/SPI1	24.7274947739755	Pass
D2_19.1	C22orf28	22.9291259431151	Pass
D2_19.1	ADAR	22.8303621448715	Pass
D2_19.1	FRZB	999	Fail
D2_19.1	POLR2A	21.9718690470006	Pass
D2_19.1	CycloA_PPIA	23.3252685494064	Pass
D2_19.1	ZNF665	999	Fail
D2_19.1	GOT1	999	Fail
D2_19.1	PDHA1	21.6239949035949	Pass
D2_19.1	CD133	22.3132159212917	Pass
D2_19.1	CXCR2	999	Fail
D2_19.1	GATA2	999	Fail
D2_19.1	RARA	999	Fail
D2_19.1	CCDC49	22.4341226969371	Pass
D2_19.1	AXIN1	999	Fail
D2_19.1	GADD45A	999	Fail
D2_19.1	PPARD	35.1553601800555	Pass
D2_19.1	KLF4	999	Fail
D2_19.1	ACACA	23.0246103479479	Pass
D2_19.1	GPAT1	21.8412937159863	Pass
D2_19.1	PDK1	22.402926171736	Pass
D2_19.1	KIT	22.8035800218534	Pass
D2_19.1	CXCR4	999	Fail
D2_19.1	GFI1	999	Fail
D2_19.1	RUNX1	24.5930728619848	Pass
D2_19.1	CYYR1	23.1027937337661	Pass
D2_19.1	BTRC	23.94998668231	Pass
D2_19.1	GAPDH	15.5048826768298	Pass
D2_19.1	RAC1	19.7704340322956	Pass
D2_19.1	NANOG	999	Fail
D2_19.1	ACLY	20.2288423033661	Pass
D2_19.1	HK1	999	Fail
D2_19.1	PKM	19.141289696757	Pass
D2_19.1	CASP2	22.1190450632825	Pass
D2_19.1	DARS2	22.1920061051911	Pass
D2_19.1	TAL1	999	Fail
D2_19.1	LYL1	28.7287422652719	Pass
D2_19.1	DNMT3A	999	Fail
D2_19.1	MPL	999	Fail
D2_19.1	SLC1A5	999	Fail
D2_19.1	IDH1	19.7183994193615	Pass
D2_19.1	ACSS1	999	Fail
D2_19.1	OCT4	999	Fail
D2_19.1	RARS	21.6564878008114	Pass
D2_19.1	HDAC9	23.7695244384216	Pass
D2_19.1	CTNNB1	21.952732882326	Pass
D2_19.1	IGFBP7	20.6805036421718	Pass
D2_19.1	TET2	999	Fail
D2_19.1	MEIS	999	Fail
D2_19.1	EPOR	999	Fail
D2_19.1	FLT3	999	Fail
D2_19.1	SLC2A1	999	Fail
D2_19.1	LDHA	999	Fail
D2_19.1	BCAT1	18.6750394142159	Pass
D2_19.1	SOX17	999	Fail
D2_19.1	TBP	999	Fail
D2_19.1	LDLR	19.4587065455592	Pass
D2_19.1	DVL2	24.2708126964684	Pass
D2_19.1	RHOBTB3	20.0833487030984	Pass
D2_19.1	TET3	999	Fail
D2_19.1	MIF	33.6593772711708	Pass
D2_19.1	ERG	21.3413922576434	Pass
D2_19.1	CD71	20.1103477611774	Pass
D2_19.1	Spike 1	8.84307514231551	Pass
D2_19.1	LDHB	17.6815209619391	Pass
D2_19.1	FASN	28.9043814022505	Pass
D2_19.1	ICAM2	22.5965696481269	Pass
D2_19.1	TCF7	999	Fail
D2_19.1	MET	31.2177220691119	Pass
D2_19.1	FOXO1	999	Fail
D2_19.1	SNX11	999	Fail
D2_19.1	ATP13A3	19.2840876091931	Pass
D2_19.1	MLL/ KMT2A	999	Fail
D2_19.1	FLI1	999	Fail
D2_19.1	CD74	22.1099385702789	Pass
D2_19.1	Spike 4	12.917341781996	Pass
D2_19.1	MDH2	20.8659909032894	Pass
D2_19.1	G6PD	23.7284540310086	Pass
D2_19.1	KIAA1383	999	Fail
D2_19.1	TOP2B	21.4189427959205	Pass
D2_19.1	MINPP1	24.2152428028981	Pass
D1_6.2	CD34	999	Fail
D1_6.2	CSF2RA	21.7581954601184	Pass
D1_6.2	FOG1	999	Fail
D1_6.2	NFE2	999	Fail
D1_6.2	BAK1	19.7373464365586	Pass
D1_6.2	ACTB	11.3121300980241	Pass
D1_6.2	FOXO3	21.6857265457231	Pass
D1_6.2	MYC	999	Fail
D1_6.2	USMG5	18.6250442716234	Pass
D1_6.2	RCSD1	22.4030436303839	Pass
D1_6.2	GLS	21.0555712450196	Pass
D1_6.2	MTOR	999	Fail
D1_6.2	CD38	999	Fail
D1_6.2	CSF3R	999	Fail
D1_6.2	GATA1	999	Fail
D1_6.2	PU1/SPI1	21.1811415988797	Pass
D1_6.2	C22orf28	21.5695666438152	Pass
D1_6.2	ADAR	22.6756175691948	Pass
D1_6.2	FRZB	999	Fail
D1_6.2	POLR2A	16.8233382622396	Pass
D1_6.2	CycloA_PPIA	999	Fail
D1_6.2	ZNF665	22.1983353138468	Pass
D1_6.2	GOT1	999	Fail
D1_6.2	PDHA1	999	Fail
D1_6.2	CD133	999	Fail
D1_6.2	CXCR2	22.008928976741	Pass
D1_6.2	GATA2	999	Fail
D1_6.2	RARA	999	Fail
D1_6.2	CCDC49	22.2696920648568	Pass
D1_6.2	AXIN1	19.1390310942666	Pass
D1_6.2	GADD45A	999	Fail
D1_6.2	PPARD	24.0144774153399	Pass
D1_6.2	KLF4	999	Fail
D1_6.2	ACACA	23.7602101931903	Pass
D1_6.2	GPAT1	999	Fail
D1_6.2	PDK1	999	Fail
D1_6.2	KIT	999	Fail
D1_6.2	CXCR4	999	Fail
D1_6.2	GFI1	999	Fail
D1_6.2	RUNX1	999	Fail
D1_6.2	CYYR1	999	Fail
D1_6.2	BTRC	20.9200967485411	Pass
D1_6.2	GAPDH	13.1325614772762	Pass
D1_6.2	RAC1	16.3959684588134	Pass
D1_6.2	NANOG	25.9954614982025	Pass
D1_6.2	ACLY	20.3283605402996	Pass
D1_6.2	HK1	999	Fail
D1_6.2	PKM	13.8783192419784	Pass
D1_6.2	CASP2	20.6043666548078	Pass
D1_6.2	DARS2	999	Fail
D1_6.2	TAL1	999	Fail
D1_6.2	LYL1	27.9175886814597	Pass
D1_6.2	DNMT3A	999	Fail
D1_6.2	MPL	999	Fail
D1_6.2	SLC1A5	999	Fail
D1_6.2	IDH1	18.3349272098126	Pass
D1_6.2	ACSS1	999	Fail
D1_6.2	OCT4	37.4026542468682	Fail
D1_6.2	RARS	20.1038934886055	Pass
D1_6.2	HDAC9	20.2913497873115	Pass
D1_6.2	CTNNB1	17.1774217634096	Pass
D1_6.2	IGFBP7	18.1929571228492	Pass
D1_6.2	TET2	24.6022108280149	Pass
D1_6.2	MEIS	999	Fail
D1_6.2	EPOR	999	Fail
D1_6.2	FLT3	999	Fail
D1_6.2	SLC2A1	21.7387535018091	Pass
D1_6.2	LDHA	22.4744103882865	Pass
D1_6.2	BCAT1	18.9935618668701	Pass
D1_6.2	SOX17	24.8599407229509	Pass
D1_6.2	TBP	999	Fail
D1_6.2	LDLR	16.5201983251992	Pass
D1_6.2	DVL2	999	Fail
D1_6.2	RHOBTB3	17.8879661350068	Pass
D1_6.2	TET3	999	Fail
D1_6.2	MIF	999	Fail
D1_6.2	ERG	999	Fail
D1_6.2	CD71	19.3000010909434	Pass
D1_6.2	Spike 1	6.25311649653276	Pass
[truncated: 7,217 more rows]
